# Supplementary material for: Knowledge, attitude, and practice of vasoactive agents infusions: Development and psychometric properties of a questionnaire with chinese clinical nurses
Source: PLoS One. 2025 May 28;20(5):e0312068. doi: 10.1371/journal.pone.0312068 (PMC12118911; doi:10.1371/journal.pone.0312068)
Supplement: S2 Data — (ZIP) [file pone.0312068.s002.zip]

Archive with 5 entries (4 files):
- original dataset and SPSS output files/
- original dataset and SPSS output files/239data.xlsx
- original dataset and SPSS output files/cvi.spv
- original dataset and SPSS output files/data.sav
- original dataset and SPSS output files/EFA.spv
