# Supplementary material for: Knowledge, attitude, and practice of vasoactive agents infusions: Development and psychometric properties of a questionnaire with chinese clinical nurses
Source: PLoS One. 2025 May 28;20(5):e0312068. doi: 10.1371/journal.pone.0312068 (PMC12118911; doi:10.1371/journal.pone.0312068)
Supplement: S2 Data — (ZIP) [file pone.0312068.s002.zip › original dataset and SPSS output files/239data.xlsx]

## Sheet: 总表
序号	提交答卷时间		来源	来源详情	来自IP	1. 您所在医院的级别	2.您所在的科室( )	3. 您在临床护理岗位的工作年限（ ） 可保留小数点一位	4.您的最高学历	5.您的职称	1.你知道血管活性药物的定义吗？	2.你知道血管活性药物血管活性药物的分类吗？	3.你知道血管活动药物的不良反应吗	4.你知道输注血管活性药物的通路选则吗？	5.你知道血管活性药物的输注要求吗？	6.你知道血管活性药物的正确配置吗?	7.你知道常用血管活性药物的规格吗?	8.你知道常用血管活性药物输注过程中的注意事项吗?	10.你知道宜使用注射泵输注血管活性药物吗?	11.你知道泵入血管活性药物的注射泵的正确使用吗?	12.你知道泵入血管活性药物的注射泵的常见报警及处理吗?	14.你知道在同时输注多种血管活性药物时，应在输注管路头端和尾端分别做好标识吗?	15.你知道在哪些情况下宜使用双泵续泵血管活性药物吗?	16.你知道在血管活性药物的初始使用或剂量调整及稳定时，分别应多久监测一次血压、心理、心律、呼吸，血氧饱和度等吗?	17.你知道停止血管活性药物输注时，应先撤除注射器及输注管路，用空注射器抽吸输液端口直到抽出血液后再封管吗?	18.我认为血管活性药物输注护理团标具有很强的临床指导意义	19.我愿意在日常工作中将血管活性药物输注护理团标的要求应用到临床工作中	20.我认为临床护士掌握血管活性药物护理相关知识非常重要	21.我认为对血管活性药物输注过程中动态评估非常重要	22.我认为医院(科室)应定期开展关于血管活性药物输注护理的专项培训	23.我会主动评估血管活性药物输注通道及周围皮肤的情况	24.在输注血管活性药物时，我会随时观察给药速度和剩余药量	25.在输注血管活性药物时，我会使用标签粘贴于注射器上，而且标签上患者姓名、床号、药物名称、剂量、配置日期、时间、配药人标识完整	26.在输注血管活性药物的管路中有回血，我会及时予以更换	27.在输注血管活性药物的管路头端和尾端，我会主动分别做好标识	28.在血管活性药物输注即将完毕时，我会提前准备药物并做好续泵准备	29.在变更药物时，我会更换泵用注射器及输注管路	30.在使用血管活性药物时，我会与医生确认预期治疗目标，在输注过程中、调整输注速度、更换注射器和停止给药后， 我会监测血压、心律及心律。	31.在使用血管活性药物前，我会双人核对医嘱，确认药物的用量、用法、速度，有疑问及时与医生核实。	32.在使用血管活性药物前，我会评估血管通路、注射泵功能和蓄电池电量是否满足输注要求。	33.在连接血管活性药物输注管路或静脉导管通路时，我会确保药液排至输注管路接口处。	32.我在血管活性药物输注前会遵医嘱精准配置药物浓度和设定输注速度。	33.在使用血管活性药物过程中，我会评估患者血压、心率、心律、末梢循环、尿量等。
1	2024/3/11 9:10:11	88	微信	N/A	39.144.140.247(四川-广元)	1	7	18	2	2	3	3	3	3	3	3	3	3	3	3	3	3	3	3	3	4	4	4	4	4	4	3	3	3	3	1	3	3	3	5	3	3	1
2	2024/3/11 9:10:51	146	微信	N/A	110.191.53.194(四川-成都)	1	7	12	1	1	4	2	4	4	4	5	4	4	3	5	5	3	1	1	3	4	4	4	5	5	5	5	4	5	5	5	5	5	5	5	5	5	5
3	2024/3/11 9:10:55	122	微信	N/A	171.216.245.65(四川-成都)	1	7	27	2	3	5	5	5	5	5	5	5	5	5	5	5	5	5	5	5	5	5	5	5	5	5	5	5	5	5	5	5	5	5	5	5	5	5
4	2024/3/11 9:16:36	113	微信	N/A	139.207.0.220(四川-成都)	1	7	12	2	1	4	4	4	4	4	4	4	4	4	4	4	4	4	4	4	4	4	4	4	4	4	4	4	4	4	4	4	4	5	4	4	4	4
5	2024/3/11 9:21:24	270	微信	N/A	125.65.149.14(四川-泸州)	1	7	28	2	2	3	3	3	2	3	3	3	3	3	2	2	2	2	2	2	5	5	5	5	5	4	3	3	3	2	3	3	3	4	4	2	4	4
6	2024/3/11 9:25:17	77	微信	N/A	182.129.149.139(四川-泸州)	1	7	10	2	1	3	3	3	3	3	3	3	3	3	3	3	3	3	3	3	5	5	5	5	5	5	5	5	5	5	5	5	5	5	5	5	5	5
7	2024/3/11 9:43:11	348	微信	N/A	171.218.93.183(四川-成都)	1	7	23	2	2	3	2	3	3	2	3	2	2	2	3	3	2	2	2	2	4	4	4	4	4	4	4	4	3	2	4	2	4	4	4	4	4	4
8	2024/3/11 9:44:15	105	微信	N/A	223.104.218.174(四川-成都)	1	7	19	2	3	3	3	3	3	3	3	3	3	3	3	3	3	3	3	3	4	4	4	4	4	4	4	4	4	4	4	4	4	4	4	5	5	5
9	2024/3/11 10:11:22	192	微信	N/A	101.206.35.62(四川-泸州)	1	12	12	2	1	3	3	2	3	3	3	3	3	3	3	3	3	3	3	3	4	4	4	4	4	4	4	4	4	4	4	4	4	4	4	4	4	4
10	2024/3/11 10:30:20	87	微信	N/A	182.146.179.158(四川-泸州)	1	7	11	2	1	3	3	3	4	4	4	4	4	5	5	5	5	5	5	5	5	5	5	5	5	5	5	5	5	5	5	5	5	5	5	5	5	5
11	2024/3/11 10:57:23	78	微信	N/A	171.218.61.2(四川-成都)	1	7	24	2	2	1	2	2	2	2	2	2	2	2	2	2	2	2	2	2	3	3	3	3	3	3	3	3	3	3	3	3	3	3	3	3	3	3
12	2024/3/11 11:02:23	70	微信	N/A	171.219.41.211(四川-成都)	1	7	6	2	1	5	5	5	5	5	5	5	5	5	5	5	5	5	5	5	5	5	5	5	5	5	5	5	5	5	5	5	5	5	5	5	5	5
13	2024/3/11 11:04:48	108	微信	N/A	110.191.90.250(四川-成都)	1	7	16	2	1	4	4	4	4	4	4	4	4	4	4	4	4	4	4	4	3	3	3	3	3	3	3	3	3	3	3	3	3	3	3	3	3	3
14	2024/3/11 11:23:43	184	微信	N/A	171.220.100.121(四川-成都)	1	1	14	2	2	3	3	3	3	4	4	3	3	4	4	4	5	3	4	3	5	5	5	5	5	4	4	5	5	5	5	5	5	5	5	5	5	5
15	2024/3/11 11:30:53	261	微信	N/A	221.182.82.113(四川-泸州)	1	7	10	2	1	3	3	3	2	2	2	2	2	2	2	2	2	2	2	2	4	4	4	4	4	4	4	4	4	4	4	4	4	4	4	4	4	4
16	2024/3/11 12:05:09	224	微信	N/A	223.104.218.179(四川-成都)	1	2	2.9	2	1	2	2	2	2	2	2	2	3	4	4	3	3	2	3	5	5	5	5	5	5	4	4	4	4	4	4	4	4	4	4	4	4	4
17	2024/3/11 12:39:13	193	微信	N/A	39.144.142.174(四川-达州)	1	2	5	2	1	3	3	3	4	4	4	3	3	4	4	4	4	3	3	3	5	5	5	5	5	5	4	4	4	4	4	4	5	4	5	4	5	5
18	2024/3/11 12:43:41	473	微信	N/A	171.210.37.250(四川-成都)	1	12	9.6	2	1	4	3	3	4	3	4	4	3	5	5	4	5	4	4	4	4	4	5	5	5	4	4	4	4	3	5	4	5	5	5	5	5	5
19	2024/3/11 12:44:29	147	微信	N/A	182.145.134.168(四川-成都)	1	2	12	2	2	5	5	5	5	5	5	5	5	5	5	4	4	4	4	4	4	4	4	4	4	4	4	4	4	4	4	4	4	4	4	4	4	4
20	2024/3/11 12:57:02	370	微信	N/A	112.45.195.41(四川-泸州)	1	6	5	2	1	4	4	4	5	4	5	4	5	5	5	5	5	1	3	3	4	3	5	5	3	5	4	5	4	5	5	5	5	4	5	5	5	5
21	2024/3/11 13:09:12	190	微信	N/A	39.144.142.154(四川-达州)	1	7	7.5	2	1	3	3	3	2	2	2	2	3	4	4	4	2	2	2	2	4	4	4	4	4	4	3	5	3	2	2	2	3	5	2	5	5	3
22	2024/3/11 13:15:28	89	微信	N/A	171.219.87.170(四川-成都)	1	7	6.5	2	1	3	3	3	3	3	3	3	3	3	3	3	3	3	3	3	4	4	4	4	4	3	3	3	3	3	3	3	3	3	3	3	3	3
23	2024/3/11 13:38:30	274	微信	N/A	223.104.219.12(四川-成都)	1	2	12	2	2	1	1	2	3	2	2	2	2	3	4	3	3	1	2	2	3	4	4	4	3	4	4	4	3	2	4	4	4	4	4	4	4	4
24	2024/3/11 14:26:48	658	微信	N/A	110.191.58.163(四川-成都)	1	14	10	1	1	4	4	4	4	3	5	5	5	5	5	5	5	5	5	5	4	4	5	5	5	5	5	5	4	5	5	4	4	5	5	4	5	5
25	2024/3/11 15:38:26	310	微信	N/A	171.219.12.119(四川-成都)	1	4	1	1	1	3	2	3	3	3	3	3	3	4	4	4	5	4	4	3	5	5	5	5	5	4	4	4	4	4	4	4	4	4	4	4	4	4
26	2024/3/11 15:40:17	839	微信	N/A	36.170.83.101(四川-泸州)	1	7	24	2	2	4	4	4	3	4	3	3	4	4	4	5	4	2	3	2	5	5	5	5	5	5	5	4	5	5	5	5	5	5	4	5	5	4
27	2024/3/11 15:42:01	305	微信	N/A	39.144.142.140(四川-达州)	1	3	1.5	2	5	4	4	4	4	3	4	4	4	3	3	3	3	3	3	3	4	4	4	4	4	3	4	3	4	4	4	4	4	4	4	4	4	4
28	2024/3/11 15:49:31	282	微信	N/A	117.136.64.71(四川-成都)	1	14	11	2	1	3	3	3	3	4	4	3	4	3	3	2	4	3	3	2	4	5	5	5	5	4	4	5	5	4	5	5	5	5	5	5	5	5
29	2024/3/11 16:04:25	188	微信	N/A	110.191.42.204(四川-成都)	1	1	14	2	2	5	4	4	5	5	5	5	5	5	5	5	5	5	5	5	5	5	5	5	5	5	5	5	5	5	5	5	5	5	5	5	5	5
30	2024/3/11 16:10:44	100	微信	N/A	112.45.194.88(四川-泸州)	1	1	1	1	1	3	3	3	3	3	2	2	3	3	3	3	3	3	3	3	4	4	4	4	4	4	4	4	4	4	4	4	4	4	4	4	4	4
31	2024/3/11 16:25:15	827	微信	N/A	112.45.195.169(四川-泸州)	1	3	1.5	2	5	3	3	3	3	3	4	3	3	3	3	4	3	3	3	4	4	4	4	4	4	4	4	4	4	3	5	4	4	4	4	4	4	4
32	2024/3/11 16:25:50	123	微信	N/A	116.169.10.38(四川-成都)	1	4	1	1	5	4	3	3	3	3	4	4	4	3	4	3	3	4	4	4	4	4	4	4	4	4	3	4	4	4	4	4	3	4	4	4	3	4
33	2024/3/11 16:32:25	229	微信	N/A	116.169.4.85(四川-成都)	1	2	1.5	2	1	3	3	3	4	4	4	3	4	4	3	3	4	4	4	5	4	4	5	5	5	4	4	4	4	4	4	3	4	5	5	5	5	4
34	2024/3/11 16:34:18	121	微信	N/A	139.207.153.146(四川-成都)	1	2	18	2	2	4	4	4	4	4	4	4	4	4	4	4	4	4	4	4	4	4	4	4	4	4	4	4	4	4	4	3	4	4	4	4	4	3
35	2024/3/11 16:48:00	253	微信	N/A	39.144.55.101(辽宁-大连)	1	10	12	2	2	3	2	2	3	3	3	3	3	3	3	3	3	3	3	3	4	4	4	4	4	4	4	5	3	2	4	4	4	4	4	4	4	4
36	2024/3/11 17:37:53	142	微信	N/A	182.130.199.146(四川-泸州)	1	7	4.5	2	1	3	3	3	3	3	3	3	3	4	4	3	4	4	4	3	4	4	4	4	4	4	4	5	5	5	5	5	5	5	5	5	5	5
37	2024/3/11 17:51:57	169	微信	N/A	39.144.142.159(四川-达州)	1	7	3	2	1	3	3	3	4	3	2	3	3	3	3	3	3	3	3	3	4	4	4	4	4	4	4	4	4	4	4	4	4	4	4	4	4	4
38	2024/3/11 17:53:06	118	微信	N/A	125.65.156.1(四川-泸州)	1	7	11	2	1	5	5	5	5	5	5	5	5	5	5	5	5	5	5	5	5	5	5	5	5	5	5	5	5	5	5	5	5	5	5	5	5	5
39	2024/3/11 18:34:45	82	微信	N/A	115.206.7.129(浙江-杭州)	1	10	12	2	2	3	3	3	3	3	3	3	3	3	3	3	3	3	3	3	4	4	4	4	4	4	4	4	4	4	4	4	4	4	4	4	4	4
40	2024/3/11 18:36:24	164	微信	N/A	112.10.247.159(浙江-杭州)	1	10	11	2	2	3	3	4	4	3	3	3	4	3	3	4	5	4	4	4	4	4	4	4	4	4	4	4	3	3	5	3	4	4	4	4	4	4
41	2024/3/11 18:52:20	169	微信	N/A	218.109.196.18(浙江-杭州)	1	10	11	2	2	4	4	4	4	4	4	4	4	5	5	5	5	5	4	4	5	5	4	5	5	4	5	4	5	4	5	4	4	4	4	4	4	4
42	2024/3/11 19:05:14	319	微信	N/A	175.166.202.129(辽宁-大连)	1	10	14	2	2	4	4	3	4	4	4	3	3	3	3	4	5	4	4	4	3	3	4	4	4	5	5	4	4	4	4	4	4	4	4	4	4	4
43	2024/3/11 19:06:12	108	微信	N/A	115.192.124.147(浙江-杭州)	1	10	11	2	2	4	4	2	4	4	4	4	2	2	2	2	4	2	2	2	4	4	4	4	4	3	3	3	3	3	3	3	4	4	4	4	4	3
44	2024/3/11 19:17:46	161	微信	N/A	58.100.50.69(浙江-杭州)	1	14	10	2	2	4	4	4	4	4	4	4	4	4	4	4	4	4	4	4	4	4	4	4	4	4	4	4	4	4	5	4	4	4	4	4	5	4
45	2024/3/11 19:46:43	1004	微信	N/A	117.136.111.198(浙江-杭州)	1	10	15	2	2	5	4	4	4	4	4	3	3	4	4	4	5	4	5	4	5	5	5	5	5	5	5	5	5	5	5	5	5	5	5	5	5	5
46	2024/3/11 20:46:49	74	微信	N/A	171.220.104.68(四川-成都)	1	8	1.5	2	1	3	4	4	4	4	4	4	4	4	3	3	4	3	4	3	4	4	4	4	4	4	4	5	4	4	5	4	5	5	4	4	4	4
47	2024/3/11 22:43:22	136	微信	N/A	101.206.169.22(四川-成都)	1	14	12	2	2	4	5	4	4	5	4	5	5	5	4	3	5	5	4	3	4	4	5	5	5	4	5	5	4	4	5	4	5	5	4	4	4	5
48	2024/3/11 22:44:53	65	微信	N/A	39.144.139.58(四川-成都)	1	14	7	2	1	3	3	3	3	3	3	3	3	3	4	3	3	3	4	3	4	4	4	4	4	4	4	4	4	4	4	4	4	4	4	4	4	4
49	2024/3/11 22:46:08	103	微信	N/A	39.144.137.62(四川-成都)	1	14	14	2	2	3	3	3	3	3	3	3	3	3	3	3	3	3	3	3	4	4	4	4	4	4	4	4	4	2	4	4	4	4	4	4	4	4
50	2024/3/11 22:47:26	115	微信	N/A	39.144.138.197(四川-成都)	1	14	6	2	1	4	5	4	4	3	5	4	4	3	2	2	1	2	4	2	5	5	5	5	5	4	4	4	4	2	4	5	5	4	4	4	4	4
51	2024/3/11 22:50:33	121	微信	N/A	171.219.203.186(四川-成都)	1	14	7	2	1	4	4	4	4	4	4	4	4	4	4	4	4	4	4	4	4	4	4	4	4	4	4	4	4	4	4	4	4	4	4	4	4	4
52	2024/3/11 22:53:42	80	微信	N/A	117.136.64.79(四川-成都)	1	14	10	2	1	4	4	3	4	3	4	3	3	3	3	3	3	3	3	3	5	5	5	5	4	5	5	5	5	5	4	5	4	4	4	5	4	5
53	2024/3/11 22:54:00	91	微信	N/A	171.219.192.86(四川-成都)	1	14	20	4	4	5	5	5	5	5	5	5	5	5	5	5	5	5	5	5	5	5	5	5	5	5	5	5	5	5	5	5	5	5	5	5	5	5
54	2024/3/11 22:55:19	339	微信	N/A	116.169.2.67(四川-成都)	1	14	12	2	2	3	3	3	3	3	3	3	4	5	5	5	5	5	5	2	4	4	5	4	5	4	5	5	4	3	5	5	5	4	5	5	5	5
55	2024/3/12 10:50:37	273	微信	N/A	182.145.141.186(四川-成都)	1	7	16	2	2	2	2	2	2	2	2	2	2	2	2	2	2	2	2	2	3	1	4	4	3	3	3	4	3	3	3	3	4	4	4	4	4	4
56	2024/3/12 11:23:10	162	微信	N/A	171.210.199.163(四川-成都)	1	2	20	2	2	2	2	2	2	2	2	3	3	3	3	3	3	3	3	3	4	4	4	4	4	2	4	4	4	4	4	4	4	4	4	4	4	4
57	2024/3/12 16:25:16	152	微信	N/A	223.104.218.38(四川-成都)	2	14	5	2	1	3	3	3	3	3	3	3	3	3	5	5	5	3	3	3	5	5	5	5	5	5	5	5	5	5	5	5	5	5	5	5	5	5
58	2024/3/12 16:25:59	198	微信	N/A	223.104.218.187(四川-成都)	1	1	1	2	1	3	2	3	3	3	3	2	3	2	2	2	2	2	3	3	4	4	4	4	4	4	3	4	3	3	4	4	4	3	3	3	4	4
59	2024/3/12 16:26:34	244	微信	N/A	171.218.9.132(四川-泸州)	2	14	2.5	1	1	2	2	3	3	2	2	3	3	3	3	4	4	1	3	2	3	4	5	5	5	4	3	5	2	1	5	2	3	3	4	3	4	3
60	2024/3/12 16:27:18	273	微信	N/A	39.144.140.228(四川-广元)	1	12	3	2	1	4	4	4	5	4	4	3	4	4	4	4	4	1	2	2	4	4	5	5	4	4	4	3	4	4	4	4	3	4	3	5	4	3
61	2024/3/12 16:27:21	277	微信	N/A	110.191.29.86(四川-成都)	3	14	5	1	1	3	2	3	3	2	3	2	3	3	3	3	2	2	2	2	3	3	4	4	4	3	3	2	3	2	4	3	4	3	3	3	3	3
62	2024/3/12 16:27:22	286	微信	N/A	116.169.6.35(四川-成都)	1	1	8	2	2	3	3	3	3	3	3	3	3	4	4	4	5	2	3	5	4	4	5	5	5	4	4	5	3	3	5	5	4	5	5	5	5	5
63	2024/3/12 16:27:41	300	微信	N/A	39.144.142.142(四川-达州)	3	14	7	2	1	3	3	3	5	5	4	4	4	4	4	5	4	4	5	5	5	5	5	5	5	4	4	4	3	5	5	5	5	5	5	5	5	4
64	2024/3/12 16:28:00	319	微信	N/A	39.144.140.233(四川-广元)	2	14	12.2	2	2	2	3	4	4	3	3	3	2	4	3	4	2	2	3	2	4	4	4	4	4	3	4	5	4	3	4	3	4	5	3	4	3	3
65	2024/3/12 16:28:00	303	微信	N/A	39.144.142.141(四川-达州)	4	1	3	1	1	3	3	2	3	4	2	2	3	2	3	3	3	2	3	3	4	4	4	4	4	4	4	4	3	3	4	4	3	4	4	4	4	4
66	2024/3/12 16:29:09	395	微信	N/A	171.218.48.103(四川-成都)	2	14	4	1	1	3	3	2	4	4	4	4	3	4	4	4	3	3	4	3	4	4	5	5	5	4	3	4	4	4	4	4	4	4	4	4	4	4
67	2024/3/12 16:33:00	615	微信	N/A	223.104.218.136(四川-成都)	1	1	8	2	1	2	2	2	3	3	3	2	3	3	3	3	3	2	3	2	4	4	4	4	4	4	4	4	3	4	4	2	4	5	4	4	5	4
68	2024/3/12 17:00:27	261	微信	N/A	112.45.194.72(四川-泸州)	1	9	1.5	3	1	3	3	3	4	4	4	4	4	4	4	4	4	4	3	4	4	4	5	5	5	4	4	5	3	3	5	5	5	5	5	5	5	5
69	2024/3/18 18:05:58	134	微信	N/A	39.144.142.160(四川-达州)	1	12	3.5	2	1	2	2	2	2	3	3	3	3	3	3	2	3	2	2	2	1	1	1	1	1	2	2	2	2	4	4	4	4	4	4	4	4	4
70	2024/3/18 18:06:11	172	微信	N/A	39.144.142.173(四川-达州)	4	1	2.6	1	1	3	3	3	3	3	3	3	3	3	3	3	3	3	3	3	4	4	5	5	5	4	4	4	3	4	4	4	4	4	4	4	4	4
71	2024/3/18 18:07:39	241	微信	N/A	110.191.26.154(四川-成都)	2	14	5	1	1	4	4	4	4	4	4	4	4	4	4	4	4	4	4	4	4	4	4	4	4	4	4	4	4	3	4	4	4	4	4	4	4	4
72	2024/3/18 18:09:24	346	微信	N/A	116.169.80.78(四川-未知)	1	1	8	2	1	3	2	4	3	3	3	3	3	3	3	3	3	3	3	3	5	5	5	5	5	5	5	5	5	5	5	5	5	5	5	5	5	5
73	2024/3/18 18:11:00	254	微信	N/A	223.104.218.34(四川-成都)	1	11	8	2	1	3	3	3	3	3	3	3	3	3	3	3	3	3	3	3	5	5	5	5	5	4	4	4	4	4	4	4	4	4	4	4	4	4
74	2024/3/18 18:11:05	104	微信	N/A	223.104.218.194(四川-成都)	1	1	2	2	1	3	2	3	3	2	3	2	3	3	3	2	2	2	3	2	4	4	4	4	4	3	4	4	3	4	4	3	4	4	3	4	4	4
75	2024/3/18 18:11:05	513	微信	N/A	39.144.208.209(新疆-乌鲁木齐)	1	14	13	2	2	3	4	4	4	4	4	4	4	5	5	4	5	4	5	5	4	4	4	4	4	4	3	4	4	5	5	5	4	4	4	5	5	4
76	2024/3/18 18:11:48	311	微信	N/A	117.177.196.179(四川-宜宾)	2	14	10.5	2	2	3	3	3	4	4	4	4	4	4	4	4	5	5	4	4	4	4	4	4	4	4	3	3	3	4	4	4	4	4	4	4	4	4
77	2024/3/18 18:16:01	183	微信	N/A	101.206.137.197(四川-泸州)	3	14	10	2	2	4	3	3	3	3	3	3	3	3	3	3	3	4	3	3	5	5	5	5	5	5	5	5	4	5	5	5	5	5	5	5	5	5
78	2024/3/18 18:30:57	114	微信	N/A	125.65.158.247(四川-泸州)	1	1	13	2	1	4	4	4	4	4	4	4	4	4	4	4	4	2	4	4	4	4	4	4	4	4	4	4	4	4	4	4	4	4	4	4	4	4
79	2024/3/18 18:31:33	221	微信	N/A	117.174.158.12(四川-泸州)	1	1	24	2	1	3	3	4	3	3	3	3	3	3	3	3	3	3	3	3	4	4	4	4	4	4	4	4	4	4	4	4	4	4	5	4	5	5
80	2024/3/18 18:31:39	201	微信	N/A	182.146.243.59(四川-泸州)	1	9	5	2	1	3	3	3	3	3	3	3	3	4	4	4	4	4	4	4	5	5	5	5	5	5	5	5	5	2	5	3	5	5	5	5	5	5
81	2024/3/18 18:32:21	141	微信	N/A	171.209.123.145(四川-成都)	1	6	10	2	2	5	3	4	4	4	4	4	4	4	4	4	4	4	3	3	5	5	5	5	5	5	5	5	5	5	5	5	5	5	5	4	4	4
82	2024/3/18 18:33:12	301	微信	N/A	223.104.219.29(四川-成都)	1	1	9	2	1	3	2	2	3	2	2	2	2	2	2	2	3	2	2	3	5	5	5	5	5	4	4	4	4	4	4	4	5	5	5	5	5	5
83	2024/3/18 18:34:08	97	微信	N/A	171.214.62.113(四川-泸州)	1	1	14	2	1	4	4	5	5	5	5	5	5	5	5	5	5	5	5	5	5	5	5	5	5	5	5	4	5	5	5	5	5	5	5	5	5	5
84	2024/3/18 18:50:16	193	微信	N/A	101.206.151.90(四川-泸州)	2	14	12.2	2	2	3	3	3	3	4	4	4	4	4	4	4	4	3	4	4	4	4	5	5	5	4	4	4	4	4	4	4	4	5	5	4	4	4
85	2024/3/18 18:56:05	204	微信	N/A	171.218.53.136(四川-成都)	2	14	2.5	1	1	2	2	2	3	2	3	3	2	2	3	3	2	2	2	2	3	4	5	5	5	4	4	5	5	2	4	2	4	4	4	4	5	5
86	2024/3/18 18:57:59	379	微信	N/A	171.210.24.14(四川-成都)	1	14	10	2	1	4	4	3	4	4	4	4	4	4	5	5	4	3	4	4	4	4	4	4	4	4	4	5	5	2	5	4	4	4	3	5	5	5
87	2024/3/18 19:04:14	265	微信	N/A	110.191.13.16(四川-成都)	1	14	10	2	1	4	4	4	4	4	5	5	4	5	5	5	4	3	4	4	4	4	4	4	4	5	5	5	4	2	5	4	4	5	4	5	5	4
88	2024/3/18 19:07:40	555	微信	N/A	60.255.184.84(四川-泸州)	1	6	10.5	2	1	3	3	3	3	3	3	3	3	3	3	3	3	3	3	2	3	3	4	4	4	4	4	4	3	4	4	4	4	3	4	4	4	4
89	2024/3/18 19:29:47	240	微信	N/A	112.117.38.87(云南-昆明)	1	5	18	2	2	3	2	3	3	2	2	2	3	3	3	3	3	2	3	4	4	4	4	4	4	4	4	4	4	4	4	4	4	4	4	4	4	4
90	2024/3/18 19:30:00	99	微信	N/A	117.174.137.169(四川-泸州)	2	1	6.2	2	1	3	3	3	3	3	3	3	3	3	3	3	3	3	3	3	2	2	2	3	3	3	3	3	3	3	3	3	3	3	3	3	3	3
91	2024/3/18 19:33:45	341	微信	N/A	39.144.142.167(四川-达州)	1	14	6	2	1	3	2	2	3	3	3	3	3	4	4	4	4	2	4	4	2	2	2	2	2	4	4	5	4	5	5	4	4	4	4	4	4	4
92	2024/3/18 19:43:27	173	微信	N/A	39.144.140.252(四川-广元)	1	1	12	2	1	3	3	3	3	3	3	3	3	4	4	3	4	4	3	3	4	5	5	4	4	4	4	3	3	3	3	3	3	3	4	3	4	4
93	2024/3/18 19:53:29	1091	微信	N/A	118.120.149.181(四川-泸州)	2	14	3	1	1	3	3	2	3	3	3	3	3	3	3	3	3	3	3	3	4	4	4	4	4	4	4	4	4	4	4	4	4	4	4	4	4	4
94	2024/3/18 19:56:35	206	微信	N/A	118.125.58.216(四川-泸州)	1	1	18	2	1	4	3	3	3	3	2	3	3	3	3	3	2	2	3	2	4	4	4	4	4	4	4	4	4	2	4	4	4	4	4	4	4	4
95	2024/3/18 20:09:55	1031	微信	N/A	112.45.5.1(四川-泸州)	1	1	5	2	1	4	3	3	3	3	3	3	3	3	3	3	3	2	2	3	4	4	4	5	4	2	2	3	2	4	4	4	2	2	4	4	4	3
96	2024/3/18 20:13:25	160	微信	N/A	110.187.208.110(四川-泸州)	1	1	10	2	1	3	2	3	3	2	3	3	3	3	3	3	3	3	3	3	5	5	5	5	5	5	5	5	3	2	4	4	4	4	4	4	4	4
97	2024/3/18 20:14:11	151	微信	N/A	117.177.211.30(四川-泸州)	2	14	10	2	1	3	3	3	3	3	3	3	3	3	3	3	3	3	3	3	4	4	4	4	4	4	4	4	4	4	4	5	5	5	5	5	5	4
98	2024/3/18 20:15:04	178	微信	N/A	39.144.140.249(四川-广元)	1	1	13	2	1	3	3	4	5	5	5	5	5	5	5	5	4	5	5	5	5	5	5	5	5	5	5	5	5	5	5	5	5	5	5	5	5	5
99	2024/3/18 20:20:25	114	微信	N/A	118.125.29.239(四川-泸州)	1	1	5	2	1	3	3	3	3	4	4	4	4	5	5	5	3	3	5	4	5	5	5	5	5	5	5	5	5	5	5	5	5	5	5	5	5	5
100	2024/3/18 20:21:59	646	微信	N/A	116.169.5.21(四川-成都)	1	1	2	2	1	4	4	4	4	4	4	4	4	4	4	4	4	4	4	4	5	5	5	5	5	5	5	5	5	4	5	4	5	5	5	5	5	5
101	2024/3/18 20:39:16	209	微信	N/A	171.218.6.80(四川-绵阳)	1	9	8	2	1	3	3	3	3	3	3	3	3	3	3	3	3	2	3	3	4	4	4	4	4	4	4	4	4	4	4	4	4	4	4	4	4	4
102	2024/3/18 20:40:39	372	微信	N/A	223.86.173.37(四川-凉山)	3	14	10	1	1	3	2	2	3	3	3	3	3	2	3	3	3	3	3	3	4	4	4	4	4	3	4	4	4	3	4	4	4	4	4	4	4	4
103	2024/3/18 20:41:45	143	微信	N/A	112.45.194.32(四川-泸州)	1	1	0	2	1	3	3	3	4	4	3	3	3	3	3	3	3	3	3	4	3	4	3	3	3	3	3	4	4	4	4	4	4	4	4	4	4	4
104	2024/3/18 20:43:16	98	微信	N/A	117.177.211.128(四川-泸州)	1	1	10	2	1	3	3	3	3	3	3	3	3	3	3	3	3	3	3	3	4	4	4	4	4	4	4	4	4	4	4	4	4	4	4	4	4	4
105	2024/3/18 20:43:39	140	微信	N/A	183.220.85.13(四川-凉山)	3	1	5	2	1	3	3	3	3	3	3	3	3	3	3	3	3	3	3	3	4	4	4	4	4	4	4	4	4	4	4	4	4	4	4	4	4	4
106	2024/3/18 21:12:34	182	微信	N/A	112.45.7.237(四川-泸州)	1	1	10	2	1	4	4	4	4	4	4	4	4	4	4	3	1	2	3	3	5	5	5	4	2	2	4	5	5	2	4	4	5	5	5	5	5	5
107	2024/3/18 22:13:54	179	微信	N/A	171.220.155.43(四川-成都)	1	1	24	2	1	4	4	4	4	4	4	4	4	4	4	4	4	4	4	3	4	4	4	4	4	4	4	4	4	4	4	5	5	5	5	5	5	5
108	2024/3/18 23:42:44	540	微信	N/A	223.86.158.206(四川-泸州)	1	1	7.7	2	1	5	5	5	5	5	5	5	5	5	5	5	5	5	5	2	4	4	5	5	5	5	5	4	5	2	5	3	5	5	5	5	5	5
109	2024/3/19 1:19:47	269	微信	N/A	39.144.142.158(四川-达州)	1	9	8	1	1	3	3	3	3	3	2	2	3	3	3	3	2	2	2	2	4	4	4	5	5	4	4	5	5	2	5	5	4	4	5	5	5	4
110	2024/3/19 7:00:27	212	微信	N/A	118.125.1.54(四川-泸州)	1	14	4	1	1	3	3	4	4	4	4	4	4	4	4	4	5	4	4	4	5	5	5	5	5	5	5	5	5	5	5	5	5	5	5	5	5	5
111	2024/3/19 7:22:33	262	微信	N/A	110.191.0.158(四川-成都)	1	1	9	2	1	5	5	5	5	5	5	5	5	5	5	5	5	4	5	5	5	5	5	5	5	5	5	5	5	5	5	5	5	5	5	5	5	5
112	2024/3/19 7:25:55	449	微信	N/A	110.191.57.178(四川-成都)	1	1	14	2	1	3	3	3	4	4	4	4	3	4	4	5	4	3	5	5	5	5	5	5	5	5	5	5	5	5	5	5	5	5	5	5	5	5
113	2024/3/19 8:15:49	86	微信	N/A	171.218.75.160(四川-成都)	3	14	7	2	1	3	3	3	3	3	3	3	3	3	3	3	3	3	3	3	3	3	3	1	3	3	3	3	3	3	3	3	3	3	3	3	3	3
114	2024/3/19 8:24:35	454	微信	N/A	171.210.206.206(四川-成都)	1	1	7	2	1	4	4	4	3	3	3	3	3	3	3	3	3	2	3	5	4	4	4	4	4	4	4	4	4	4	4	4	4	4	2	2	2	4
115	2024/3/19 8:28:17	194	微信	N/A	116.169.80.77(四川-未知)	1	1	7.5	2	1	2	2	3	3	3	3	3	3	3	3	3	2	2	2	2	4	4	4	4	5	5	5	5	5	3	5	3	4	4	4	4	5	5
116	2024/3/19 8:30:52	352	微信	N/A	116.169.10.17(四川-成都)	1	1	8	2	1	4	4	5	5	4	4	4	4	4	4	5	5	4	4	4	5	5	5	5	5	5	5	5	5	5	5	5	5	5	5	5	5	5
117	2024/3/19 9:28:16	247	微信	N/A	182.146.157.126(四川-泸州)	1	9	11.5	2	1	4	4	4	4	4	4	4	5	4	4	4	4	4	5	4	5	5	5	5	5	5	5	5	5	5	5	5	5	5	5	5	5	5
118	2024/3/19 10:23:52	98	微信	N/A	39.144.142.139(四川-达州)	1	1	12	2	1	5	5	5	5	5	5	5	5	5	5	5	5	5	5	5	5	5	5	5	5	5	5	5	5	5	5	5	5	5	5	5	5	5
119	2024/3/19 12:26:57	281	微信	N/A	171.220.121.66(四川-成都)	1	1	8	2	1	4	4	3	4	4	4	4	4	4	4	5	3	4	4	4	4	4	4	4	4	4	4	4	4	3	4	4	4	4	4	4	4	4
120	2024/3/19 12:37:59	222	微信	N/A	39.144.142.150(四川-达州)	1	1	13	2	1	3	2	3	3	3	2	2	3	3	4	4	2	2	2	1	5	5	4	4	4	4	4	4	4	4	4	4	4	5	4	4	4	4
121	2024/3/19 13:04:10	247	微信	N/A	112.45.194.152(四川-泸州)	1	1	6.5	2	1	3	3	3	3	3	3	2	3	3	3	3	2	3	2	3	4	4	4	4	4	3	3	2	2	1	4	5	3	3	3	4	4	4
122	2024/3/19 13:50:43	169	微信	N/A	223.104.219.70(四川-成都)	1	1	9	2	1	5	5	5	5	5	5	5	5	5	5	5	5	5	5	5	5	5	5	5	5	5	5	5	5	5	5	5	5	5	5	5	5	5
123	2024/3/19 15:07:56	611	微信	N/A	171.216.244.251(四川-成都)	1	1	20	2	2	4	3	3	4	3	3	3	4	3	4	4	4	4	4	3	4	4	4	4	4	4	4	4	4	4	4	4	4	4	3	4	4	4
124	2024/3/19 16:37:09	209	微信	N/A	223.104.218.217(四川-成都)	1	1	7.5	2	1	3	3	3	3	3	3	3	3	3	3	3	3	3	3	3	5	5	5	5	5	4	4	4	4	3	4	5	4	4	4	5	5	4
125	2024/4/13 11:13:16	151	微信	N/A	125.65.150.193(四川-泸州)	1	2	7	3	1	4	3	4	4	4	4	4	4	4	5	5	5	4	4	4	4	4	4	4	4	4	4	5	5	5	5	5	5	5	4	4	4	4
126	2024/4/13 12:04:22	66	微信	N/A	39.144.137.42(四川-广安)	1	14	14	2	2	5	5	5	5	5	5	5	5	5	5	5	5	5	5	5	4	4	4	4	4	5	4	4	4	4	4	4	4	4	4	4	4	4
127	2024/4/13 12:06:08	177	微信	N/A	39.144.138.155(四川-成都)	1	14	8	2	1	3	3	3	3	3	3	3	3	3	3	3	3	3	3	3	4	4	4	4	4	5	4	2	4	4	4	4	4	4	4	4	4	4
128	2024/4/13 12:15:21	137	微信	N/A	125.70.171.207(四川-成都)	2	6	5	2	2	5	5	5	5	5	5	5	5	5	5	5	5	5	5	5	5	5	5	5	5	5	5	5	5	5	5	5	5	5	5	5	5	5
129	2024/4/13 12:18:22	122	微信	N/A	171.210.205.53(四川-成都)	1	14	11	2	2	2	4	3	4	4	4	4	4	4	4	4	4	4	4	4	4	4	4	4	4	4	4	4	4	4	4	4	4	4	4	4	4	4
130	2024/4/13 12:24:51	152	微信	N/A	222.197.110.56(四川-成都)	1	2	5	2	1	3	3	3	3	2	3	2	2	4	3	3	4	3	2	2	5	5	5	5	5	4	4	4	4	4	4	4	4	4	4	4	4	4
131	2024/4/13 12:25:07	134	微信	N/A	58.17.89.22(江西-鹰潭)	3	4	13	2	2	3	3	3	3	3	3	3	3	3	3	3	3	3	3	3	3	3	3	3	3	3	3	3	3	3	3	3	3	3	3	3	3	3
132	2024/4/13 12:36:35	127	微信	N/A	123.196.15.211(山东-烟台)	1	11	10	2	1	3	3	3	3	3	1	1	1	1	3	3	3	3	3	3	5	5	5	5	5	4	4	4	4	4	4	4	4	4	4	4	4	4
133	2024/4/13 12:42:14	142	微信	N/A	39.144.137.229(四川-广安)	2	14	8	1	1	3	2	3	3	4	3	3	3	3	3	3	3	3	3	3	1	1	1	1	1	3	3	3	3	3	3	4	4	4	4	4	4	4
134	2024/4/13 14:34:03	112	微信	N/A	223.104.215.221(四川-成都)	1	14	14	2	2	4	4	4	4	4	4	4	4	4	4	4	5	4	5	5	4	4	4	4	4	4	4	4	4	4	4	4	4	4	5	4	4	4
135	2024/4/13 16:35:10	265	微信	N/A	182.146.136.80(四川-泸州)	1	2	13	2	1	3	2	3	3	3	2	2	3	3	3	3	2	2	3	3	4	4	4	4	4	4	4	4	4	3	4	4	4	4	4	4	4	4
136	2024/4/13 18:56:44	173	微信	N/A	111.55.146.19(黑龙江-哈尔滨)	1	2	6.5	2	2	4	4	4	4	5	4	4	5	5	5	5	4	4	4	4	4	4	4	4	4	4	4	5	5	3	4	4	4	4	4	4	4	4
137	2024/4/13 20:39:59	216	微信	N/A	118.125.22.163(四川-泸州)	1	2	8	2	1	3	2	2	3	4	4	3	4	3	4	4	5	3	5	5	5	5	5	5	5	5	5	5	5	5	5	5	5	5	5	5	5	5
138	2024/4/13 20:49:29	227	微信	N/A	39.144.137.218(四川-广安)	1	14	9	2	2	2	3	3	3	3	3	3	3	3	3	3	3	3	3	2	4	4	4	4	4	4	4	5	4	4	5	5	5	5	5	5	5	5
139	2024/4/13 23:09:29	116	微信	N/A	223.86.186.204(四川-绵阳)	1	2	5	2	1	3	3	1	2	1	1	1	1	3	2	1	3	1	1	1	5	5	5	5	5	5	5	5	5	5	5	5	5	5	5	5	5	5
140	2024/4/14 9:59:29	203	微信	N/A	36.170.86.90(四川-成都)	1	2	4	2	1	3	2	3	3	4	3	3	3	4	2	2	3	2	2	3	4	4	5	5	5	4	4	4	3	4	4	4	4	5	5	5	5	5
141	2024/4/14 12:53:16	343	微信	N/A	117.173.74.100(四川-成都)	1	1	12.8	2	2	2	1	2	2	2	2	2	2	1	2	2	1	1	2	2	5	5	5	5	5	4	4	4	4	4	4	4	4	4	3	4	4	4
142	2024/4/14 18:46:38	414	微信	N/A	223.104.218.116(四川-成都)	1	2	14	2	2	4	4	3	3	3	3	3	3	3	3	4	4	4	4	4	5	5	5	5	5	4	4	4	4	4	4	4	4	4	4	4	4	4
143	2024/4/14 21:58:11	173	微信	N/A	112.45.194.11(四川-泸州)	1	14	6	2	1	3	3	3	3	3	4	5	3	5	5	5	3	4	4	4	4	4	4	4	4	4	4	4	3	2	4	4	4	4	4	4	4	4
144	2024/4/14 22:35:21	200	微信	N/A	112.45.194.11(四川-泸州)	1	8	8	2	1	3	2	2	3	2	3	2	3	3	3	3	3	2	3	1	4	4	4	5	3	4	3	4	3	2	4	3	4	4	4	3	5	3
145	2024/4/15 7:58:13	202	微信	N/A	111.55.146.7(黑龙江-哈尔滨)	1	10	10	2	1	3	3	3	5	5	3	5	5	3	3	5	3	3	3	3	4	4	4	4	4	5	5	5	5	4	4	4	4	4	4	4	4	4
146	2024/4/15 8:00:36	102	微信	N/A	110.191.45.41(四川-成都)	1	14	9	2	1	4	4	2	3	3	4	3	3	3	3	4	4	4	4	2	1	1	1	1	1	5	5	5	2	2	4	4	4	4	4	4	4	4
147	2024/4/15 8:02:33	101	微信	N/A	39.144.142.127(四川-达州)	2	14	6	1	1	2	2	2	2	2	3	3	2	2	3	3	2	2	4	1	1	1	1	1	1	3	4	5	3	4	4	4	4	4	4	3	4	4
148	2024/4/15 8:04:31	99	微信	N/A	182.145.149.171(四川-成都)	1	14	10	2	1	2	2	3	3	3	3	3	3	4	4	5	4	3	5	1	4	4	4	4	4	4	4	4	3	2	4	4	4	4	4	4	4	4
149	2024/4/15 8:06:13	88	微信	N/A	139.204.133.54(四川-乐山)	1	14	12	2	2	2	2	3	3	3	3	3	3	3	3	3	2	3	4	2	4	4	5	5	5	3	3	3	3	4	4	4	4	4	3	4	3	4
150	2024/4/21 14:52:31	107	微信	N/A	223.104.219.83(四川-成都)	2	8	6	2	1	2	3	3	3	3	3	3	2	3	3	3	3	2	3	3	4	4	4	4	4	4	4	3	3	2	3	3	3	3	3	3	3	4
151	2024/4/21 14:54:41	112	微信	N/A	223.104.219.122(四川-成都)	3	1	12	1	2	3	3	3	3	3	3	3	3	3	3	3	3	2	3	1	4	4	4	4	4	4	4	4	4	2	3	3	3	3	3	3	4	3
152	2024/4/21 15:01:56	114	微信	N/A	171.218.125.139(四川-成都)	2	14	10	2	1	2	3	2	3	3	3	3	2	3	3	3	3	3	4	2	4	4	4	4	4	4	4	4	3	2	4	4	4	4	4	4	4	4
153	2024/4/21 15:56:55	105	微信	N/A	171.218.7.174(四川-绵阳)	1	14	7	2	2	3	3	3	3	3	3	3	3	3	3	3	3	3	3	2	4	4	4	4	4	4	4	4	4	2	4	4	4	4	4	4	4	4
154	2024/4/21 15:58:53	103	微信	N/A	110.191.87.59(四川-成都)	1	13	10	2	2	3	3	3	3	3	3	3	3	3	5	5	4	4	4	4	4	4	4	4	4	4	4	4	4	4	4	4	4	4	4	4	4	4
155	2024/4/21 16:00:54	96	微信	N/A	39.144.142.156(四川-达州)	2	2	9	2	2	3	3	3	3	3	3	3	3	3	3	3	3	2	3	3	4	4	4	4	4	3	3	3	3	2	4	4	3	3	3	3	3	3
156	2024/4/21 16:02:44	84	微信	N/A	171.219.67.34(四川-成都)	1	14	9	2	1	3	4	4	3	3	3	4	3	4	4	4	4	4	4	2	4	4	5	5	5	4	4	4	4	4	4	4	4	4	4	4	4	4
157	2024/4/21 17:10:06	135	微信	N/A	39.160.165.129(江西-鹰潭)	3	3	3	1	1	2	2	2	2	2	2	2	2	2	2	2	2	2	2	2	3	3	3	3	3	1	1	1	1	1	1	1	1	1	1	1	1	1
158	2024/4/21 17:15:37	97	微信	N/A	39.160.165.129(江西-鹰潭)	4	2	4	1	1	2	2	2	2	2	2	2	2	2	2	2	2	2	2	2	3	3	3	3	3	1	1	1	1	1	1	1	1	1	1	1	1	1
159	2024/4/21 17:47:48	83	微信	N/A	39.168.84.244(江西-宜春)	1	1	5	2	1	5	5	5	3	3	3	5	5	5	5	5	5	5	5	5	5	5	5	5	5	5	5	5	5	3	5	5	5	5	5	5	5	5
160	2024/4/21 18:56:33	115	微信	N/A	223.104.38.189(北京-北京)	1	14	5	2	2	3	3	3	3	3	3	3	3	3	3	3	3	3	3	3	3	3	3	3	3	3	3	3	3	3	3	3	3	3	3	3	3	3
161	2024/4/21 19:11:52	107	微信	N/A	117.147.4.11(浙江-杭州)	1	10	5	2	1	4	4	4	4	5	4	4	3	3	4	3	3	4	3	3	4	4	4	4	4	4	4	4	4	4	4	4	4	4	4	4	3	4
162	2024/4/21 19:15:37	204	微信	N/A	183.159.145.174(浙江-杭州)	1	10	11	2	2	3	2	2	4	3	3	3	3	3	3	3	5	2	3	4	5	5	5	5	5	4	5	5	5	5	5	4	5	5	5	5	5	5
163	2024/4/21 19:16:35	75	微信	N/A	223.72.80.203(北京-北京)	1	2	5	2	2	3	3	5	3	1	3	3	3	3	3	1	1	3	3	3	3	3	3	3	3	3	3	3	3	3	3	3	3	3	3	3	3	3
164	2024/4/21 19:18:34	69	微信	N/A	120.230.194.80(广东-韶关)	1	2	8	2	2	3	3	3	3	3	3	3	3	3	3	3	3	3	3	3	4	4	4	4	4	4	4	4	4	4	4	4	4	4	4	5	5	5
165	2024/4/21 19:23:21	341	微信	N/A	124.160.248.46(浙江-杭州)	1	10	8.5	3	2	4	4	4	4	4	4	4	4	5	5	5	5	4	5	4	5	5	5	5	5	5	5	5	5	5	5	5	5	5	5	5	5	5
166	2024/4/21 19:23:51	109	微信	N/A	120.230.194.80(广东-韶关)	1	2	10	2	2	5	5	5	5	5	5	5	5	5	5	5	5	5	5	5	4	4	4	4	4	4	4	4	5	5	5	5	5	5	5	5	5	5
167	2024/4/21 19:28:52	158	微信	N/A	125.89.244.218(广东-韶关)	1	14	6	2	2	5	5	5	5	5	5	5	5	5	5	5	5	5	5	5	5	5	5	5	5	2	4	4	4	4	4	4	4	4	4	4	4	4
168	2024/4/21 19:32:36	253	微信	N/A	112.96.106.164(广东-广州)	1	2	6	2	2	5	5	5	5	5	5	5	5	5	5	5	5	5	5	5	5	5	5	5	5	4	4	4	4	4	4	4	4	4	4	4	4	4
169	2024/4/21 19:34:52	92	微信	N/A	119.2.158.206(广东-广州)	1	2	5	2	2	5	5	5	5	5	5	5	5	5	5	5	5	5	5	5	4	4	4	4	4	4	4	4	4	4	4	4	4	4	4	4	4	4
170	2024/4/21 19:36:29	151	微信	N/A	120.230.202.227(广东-韶关)	1	2	12	2	2	4	4	4	5	5	4	4	5	4	4	5	5	5	4	5	5	4	4	5	5	4	4	4	4	4	4	4	4	5	5	5	5	5
171	2024/4/21 19:37:23	83	微信	N/A	223.104.78.68(广东-广州)	1	2	5	2	2	5	5	5	5	5	5	5	5	5	5	5	5	5	5	5	5	5	5	5	5	5	5	5	5	5	5	5	5	5	5	5	5	5
172	2024/4/21 19:38:43	102	微信	N/A	120.235.175.231(广东-韶关)	1	2	1	2	2	5	5	5	5	5	5	5	5	5	5	5	5	5	5	5	4	4	4	4	4	5	5	5	5	5	5	5	5	5	5	5	5	5
173	2024/4/21 19:39:02	150	微信	N/A	223.104.74.89(广东-东莞)	1	2	2	2	2	5	5	5	5	5	5	5	5	5	5	5	5	5	5	5	5	5	5	5	5	5	5	5	5	5	5	5	5	5	5	5	5	5
174	2024/4/21 19:39:05	165	微信	N/A	120.230.194.91(广东-韶关)	1	2	7	2	2	5	5	5	5	5	5	5	5	5	5	5	5	5	5	5	4	4	4	4	4	4	4	4	4	4	4	4	4	4	4	4	4	4
175	2024/4/21 19:39:06	125	微信	N/A	112.96.64.163(广东-佛山)	1	2	6	2	2	5	5	5	5	5	5	5	5	5	5	5	5	5	5	5	5	5	5	5	5	4	4	4	4	4	4	4	4	4	4	4	4	4
176	2024/4/21 19:39:12	145	微信	N/A	120.230.194.68(广东-韶关)	1	2	10	2	2	5	5	5	5	5	5	5	5	5	5	5	5	5	5	5	4	4	4	4	4	4	4	4	4	4	4	4	4	4	4	4	4	4
177	2024/4/21 19:39:23	145	微信	N/A	27.43.120.100(广东-韶关)	1	2	5	2	2	5	5	5	5	5	5	5	5	5	5	5	5	5	5	5	4	4	4	4	4	4	4	4	4	4	4	4	4	4	4	4	4	4
178	2024/4/21 19:39:48	175	微信	N/A	122.138.84.91(吉林-通化)	1	3	1	2	1	3	3	3	3	3	3	3	3	3	3	3	3	3	3	3	4	4	4	4	4	4	4	4	4	4	4	4	4	4	4	4	4	4
179	2024/4/21 19:40:10	227	微信	N/A	27.43.120.187(广东-韶关)	1	2	6	2	2	5	5	5	5	5	5	5	5	5	5	5	5	5	5	5	4	4	4	4	4	4	4	4	4	4	4	4	4	4	4	4	4	4
180	2024/4/21 19:40:29	75	微信	N/A	119.2.152.254(广东-广州)	1	2	8	2	2	5	5	5	5	5	5	5	5	5	5	5	5	5	5	5	5	5	5	5	5	5	5	5	5	5	5	5	5	5	5	5	5	5
181	2024/4/21 19:41:24	99	微信	N/A	119.2.150.100(广东-广州)	1	2	6	2	2	5	5	5	5	5	5	5	5	5	5	5	5	5	5	5	5	5	5	5	5	5	5	5	5	5	5	5	5	5	5	5	5	5
182	2024/4/21 19:42:22	118	微信	N/A	125.89.246.128(广东-韶关)	1	2	10	2	2	4	4	4	4	4	4	4	4	4	4	4	4	4	4	5	4	5	4	4	4	4	5	4	5	4	4	4	5	5	4	5	4	5
183	2024/4/21 19:42:36	115	微信	N/A	27.43.120.187(广东-韶关)	1	2	6	2	2	5	5	5	5	5	5	5	5	5	5	5	5	5	5	5	4	4	4	4	4	4	4	4	4	4	4	4	4	4	4	4	4	4
184	2024/4/21 19:42:49	142	微信	N/A	183.46.40.49(广东-汕头)	4	1	3	2	2	3	3	3	3	3	3	3	3	3	3	3	3	3	3	3	4	4	4	4	4	3	3	3	3	3	3	3	3	3	3	3	3	3
185	2024/4/21 19:43:10	175	微信	N/A	183.21.230.195(广东-韶关)	1	2	6	2	5	5	5	5	5	5	5	5	5	5	5	5	5	5	5	5	5	5	5	5	5	5	5	5	5	5	5	5	5	5	5	5	5	5
186	2024/4/21 19:43:18	96	微信	N/A	119.2.159.39(广东-广州)	1	2	6	2	2	5	5	5	5	5	5	5	5	5	5	5	5	5	5	5	5	5	5	5	5	4	4	4	4	4	4	4	4	4	4	4	4	4
187	2024/4/21 19:44:01	69	微信	N/A	120.230.194.183(广东-韶关)	1	1	5	2	2	1	1	5	1	5	5	5	4	2	4	2	2	2	2	2	4	4	3	4	2	3	3	3	3	3	3	3	3	3	3	3	3	3
188	2024/4/21 19:44:19	115	微信	N/A	120.230.194.165(广东-韶关)	1	2	3	2	2	5	5	5	5	5	5	5	5	5	5	5	5	5	5	5	1	5	5	5	5	5	5	5	5	5	5	5	5	5	5	5	5	5
189	2024/4/21 19:45:12	55	微信	N/A	120.230.194.183(广东-韶关)	2	4	1	1	2	4	2	4	4	4	2	2	2	2	3	1	3	3	3	3	3	4	3	3	3	3	3	1	3	3	3	3	3	3	3	3	3	3
190	2024/4/21 19:46:44	74	微信	N/A	120.230.194.165(广东-韶关)	1	2	5	2	2	5	5	5	5	5	5	5	5	5	5	5	5	5	5	5	5	5	5	5	5	5	5	5	5	5	5	5	5	5	5	5	5	5
191	2024/4/21 19:51:02	228	微信	N/A	183.21.240.216(广东-韶关)	1	2	10	2	2	3	5	4	4	4	4	5	5	5	5	5	5	5	5	5	5	4	4	4	4	4	4	4	4	4	4	4	4	4	4	4	4	4
192	2024/4/21 19:51:28	157	微信	N/A	125.89.244.7(广东-韶关)	1	2	5	2	2	5	5	5	5	5	5	5	5	5	5	5	5	5	5	5	5	5	5	5	5	5	5	5	5	5	5	5	5	5	5	5	5	5
193	2024/4/21 19:52:11	82	微信	N/A	112.96.114.11(广东-广州)	1	2	6	2	2	5	5	5	5	5	5	5	5	5	5	5	5	5	5	5	5	5	5	5	5	5	5	5	5	5	5	5	5	5	5	5	5	5
194	2024/4/21 19:52:25	105	微信	N/A	119.2.158.94(广东-广州)	1	2	10	2	2	3	3	3	3	3	3	3	3	3	3	3	3	3	3	3	4	4	5	5	5	3	3	3	3	3	3	3	3	3	3	3	3	3
195	2024/4/21 19:54:58	132	微信	N/A	119.2.249.168(广东-佛山)	2	14	10	2	5	5	5	5	5	5	5	5	5	5	5	5	5	5	5	5	5	5	5	5	5	5	5	5	5	5	5	5	5	5	5	5	5	5
196	2024/4/21 19:58:00	129	微信	N/A	119.2.157.28(广东-广州)	1	2	2.33	2	2	5	5	5	5	5	5	5	5	5	5	5	5	5	5	5	5	5	5	5	5	5	5	5	5	5	5	5	5	5	5	5	5	5
197	2024/4/21 19:59:26	136	微信	N/A	120.239.103.173(广东-韶关)	1	2	2	2	2	5	5	5	5	5	5	5	5	5	5	5	5	5	5	5	4	4	4	4	4	4	4	4	4	4	4	4	4	4	4	4	4	4
198	2024/4/21 20:03:37	83	微信	N/A	183.21.231.232(广东-韶关)	1	2	6	2	2	5	5	5	5	5	5	5	5	5	5	5	5	5	5	5	5	5	5	5	5	5	5	5	5	5	5	5	5	5	5	5	5	5
199	2024/4/21 20:03:57	174	微信	N/A	120.235.175.49(广东-韶关)	1	2	8	2	2	5	5	5	5	5	5	5	5	5	5	5	5	5	5	5	4	4	4	4	4	4	4	4	4	4	4	4	4	4	4	4	4	4
200	2024/4/21 20:05:09	81	微信	N/A	183.21.242.255(广东-韶关)	1	2	7	2	2	4	5	5	5	5	5	5	5	5	5	5	5	5	5	5	5	5	5	5	5	5	5	5	5	5	5	5	5	5	5	5	5	5
201	2024/4/21 20:05:38	227	微信	N/A	223.104.74.125(广东-东莞)	1	2	5	2	2	5	5	5	5	5	5	5	5	5	5	5	5	5	5	5	4	4	4	4	4	4	4	4	4	4	4	4	4	4	4	4	4	4
202	2024/4/21 20:06:48	158	微信	N/A	120.239.103.37(广东-韶关)	1	2	9	2	2	5	5	5	5	5	5	5	5	5	5	5	5	5	5	5	5	5	5	5	5	4	4	4	4	4	4	4	4	4	4	4	4	4
203	2024/4/21 20:12:09	129	微信	N/A	183.21.243.69(广东-韶关)	1	2	6	2	2	5	5	5	5	5	5	5	5	5	5	5	5	5	5	5	4	4	4	4	4	4	4	4	4	4	4	4	4	4	4	4	4	4
204	2024/4/21 20:16:02	132	微信	N/A	183.21.228.231(广东-韶关)	1	4	2	3	4	5	5	5	3	3	3	5	3	3	3	2	4	3	4	5	5	5	5	5	5	5	5	4	3	4	4	1	2	4	5	1	4	3
205	2024/4/21 20:32:09	304	微信	N/A	120.239.103.13(广东-韶关)	1	2	7	2	2	5	5	5	5	5	5	5	5	5	5	5	5	5	5	5	4	4	4	4	4	4	4	4	4	4	4	4	4	4	4	4	4	4
206	2024/4/21 20:48:55	139	微信	N/A	125.89.244.64(广东-韶关)	3	4	2	2	5	2	4	2	4	4	3	4	3	3	2	3	4	3	3	4	4	4	4	4	4	3	3	4	4	4	4	4	4	4	4	4	3	3
207	2024/4/21 20:56:12	158	微信	N/A	120.230.194.241(广东-韶关)	1	5	3	4	5	4	4	4	4	4	4	4	4	4	4	4	4	4	4	4	3	3	3	3	3	3	3	3	3	3	3	3	3	3	3	3	3	3
208	2024/4/21 21:42:22	130	微信	N/A	223.148.68.116(湖南-株洲)	1	2	5	2	2	5	5	5	5	5	5	5	5	5	5	5	5	5	5	5	4	4	4	4	4	4	4	4	4	4	4	4	4	4	4	4	4	4
209	2024/4/21 21:48:37	114	微信	N/A	39.160.163.5(江西-鹰潭)	3	4	5	2	2	3	3	3	2	1	2	2	4	4	4	4	3	5	3	2	3	4	4	4	3	3	3	3	4	3	4	5	3	3	5	5	4	4
210	2024/4/21 22:14:03	118	微信	N/A	120.230.194.40(广东-韶关)	1	1	16	4	1	5	5	5	5	5	5	5	5	5	5	5	5	5	5	5	5	5	5	5	5	5	5	5	5	5	5	5	5	5	5	5	5	5
211	2024/4/21 22:22:05	78	微信	N/A	119.2.145.62(广东-广州)	1	2	2	2	2	5	5	5	5	5	3	5	5	5	5	5	5	5	5	5	5	5	5	5	5	5	5	5	5	5	5	5	4	4	4	4	4	4
212	2024/4/21 22:23:09	129	微信	N/A	120.230.194.128(广东-韶关)	1	2	9	2	2	5	5	5	5	5	5	5	5	5	5	5	5	5	5	5	5	5	5	5	5	4	4	4	4	4	4	4	4	4	4	4	4	4
213	2024/4/21 22:30:12	161	微信	N/A	183.21.240.115(广东-韶关)	1	2	1	2	2	5	5	5	5	5	5	5	5	5	5	5	5	5	5	5	4	4	4	4	4	4	4	4	4	4	4	4	4	4	4	4	4	4
214	2024/4/22 5:57:05	110	微信	N/A	111.72.250.127(江西-鹰潭)	3	2	9	2	2	3	3	3	3	3	3	3	3	3	3	3	3	3	3	3	4	4	4	4	4	3	4	4	4	4	5	4	4	4	4	4	4	4
215	2024/4/22 6:18:54	129	微信	N/A	180.98.214.18(江苏-苏州)	1	2	20	4	4	5	5	5	5	5	5	5	5	5	5	5	5	5	5	5	5	5	5	5	5	5	5	5	5	5	5	5	5	5	5	5	5	5
216	2024/4/22 8:18:14	67	微信	N/A	58.17.89.22(江西-鹰潭)	3	4	5	1	2	2	2	2	2	2	2	2	2	2	2	2	2	2	2	2	3	3	3	3	3	3	3	3	3	3	3	3	3	3	3	3	3	3
217	2024/4/22 10:46:49	154	微信	N/A	58.17.89.22(江西-鹰潭)	4	4	3	1	1	2	2	2	2	2	2	2	2	2	2	2	2	2	2	2	3	3	3	3	3	3	3	3	3	3	3	3	3	3	3	3	3	3
218	2024/4/22 10:47:30	116	微信	N/A	58.17.89.22(江西-鹰潭)	3	4	5	2	2	1	2	2	2	2	2	2	2	2	2	2	2	2	2	2	4	4	4	4	4	2	2	2	1	4	4	4	5	4	2	5	4	2
219	2024/4/22 15:28:17	78	微信	N/A	58.17.89.22(江西-鹰潭)	3	4	9	1	1	2	2	2	2	2	2	2	2	2	2	2	2	2	2	2	3	3	3	3	3	3	3	3	3	3	3	3	3	3	3	3	3	3
220	2024/4/22 15:29:06	174	微信	N/A	117.136.127.125(江西-鹰潭)	3	7	16	1	2	2	2	2	2	2	2	2	2	2	2	2	2	2	2	2	3	3	3	3	3	3	3	3	3	3	3	3	3	3	3	3	3	3
221	2024/4/22 15:52:36	101	微信	N/A	39.144.140.234(四川-广元)	2	14	10	1	2	3	3	3	3	3	3	3	3	3	3	3	2	2	3	2	4	4	4	4	4	4	4	4	3	2	3	4	4	4	3	3	4	4
222	2024/4/22 15:54:32	90	微信	N/A	39.144.142.126(四川-达州)	1	9	6	2	1	3	3	3	3	3	3	3	3	3	3	3	2	2	3	1	4	4	4	4	4	4	4	4	4	2	4	4	4	4	4	4	4	3
223	2024/4/22 15:56:25	99	微信	N/A	110.191.3.221(四川-成都)	1	14	13	2	1	4	4	3	4	3	4	4	4	4	4	4	3	4	3	2	4	5	5	5	5	4	4	4	4	4	4	4	4	4	4	3	4	4
224	2024/4/22 15:58:46	113	微信	N/A	171.218.61.201(四川-成都)	1	8	5	1	1	4	4	3	3	3	3	4	3	3	4	4	3	3	3	2	4	5	5	5	5	4	3	3	3	4	4	3	3	4	4	4	4	4
225	2024/4/22 16:00:28	75	微信	N/A	171.216.243.52(四川-成都)	1	10	10	2	2	4	4	4	4	3	3	3	4	4	4	3	3	4	4	3	4	4	5	5	5	4	4	3	4	4	4	3	4	4	4	4	4	4
226	2024/4/22 16:02:42	102	微信	N/A	39.144.142.172(四川-达州)	2	14	12	2	2	4	4	3	3	3	4	4	4	4	3	4	3	3	4	2	4	5	5	5	5	4	4	4	4	2	4	4	4	4	4	3	4	4
227	2024/4/22 16:05:20	117	微信	N/A	39.144.142.140(四川-达州)	2	11	8	1	1	3	3	3	3	3	3	3	3	3	3	3	3	3	3	2	4	4	4	4	4	4	4	4	4	4	4	2	2	3	4	4	4	4
228	2024/4/23 9:20:42	249	微信	N/A	222.197.110.42(四川-成都)	1	14	10	2	1	4	4	4	5	5	5	5	5	5	5	5	5	5	5	2	5	5	5	5	5	5	5	5	5	5	5	5	5	5	5	5	5	5
229	2024/4/23 13:52:11	255	微信	N/A	39.144.137.240(四川-广安)	1	14	17	2	1	3	3	3	3	3	3	2	3	5	4	4	4	5	5	4	4	4	4	5	5	5	5	5	5	5	5	5	5	5	5	5	5	5
230	2024/5/3 11:42:02	180	微信	N/A	171.219.7.113(四川-成都)	1	14	10	2	1	3	3	2	3	3	3	3	3	4	3	3	4	4	4	4	3	4	4	4	4	4	4	4	4	4	4	4	4	4	4	4	4	4
231	2024/5/3 11:43:40	84	微信	N/A	111.55.146.23(黑龙江-哈尔滨)	1	14	10	2	1	4	4	4	4	4	3	3	3	3	3	3	3	3	3	3	4	5	5	5	5	3	4	4	4	4	4	4	4	4	4	4	4	4
232	2024/5/3 11:45:49	105	微信	N/A	171.218.92.171(四川-成都)	1	14	12	2	2	4	4	4	4	4	4	4	4	3	3	3	3	4	3	4	5	5	5	5	5	4	4	4	4	4	4	4	4	4	4	4	4	4
233	2024/5/3 11:48:45	136	微信	N/A	182.146.163.156(四川-泸州)	1	3	12	4	4	5	4	5	4	3	5	5	5	5	5	4	5	5	5	4	4	4	3	5	3	3	4	3	4	4	4	5	5	4	3	4	4	5
234	2024/5/3 11:48:52	132	微信	N/A	171.218.1.116(四川-绵阳)	1	3	6	1	5	5	5	5	5	4	4	4	5	4	5	4	4	5	4	4	3	3	4	4	4	4	3	4	4	4	4	4	4	4	4	4	4	4
235	2024/5/3 11:49:10	116	微信	N/A	116.169.2.162(四川-成都)	1	14	10	2	2	4	4	4	4	4	4	4	4	4	4	4	4	4	4	4	4	4	4	5	5	4	4	4	4	2	4	4	4	4	4	4	4	4
236	2024/5/3 11:51:32	125	微信	N/A	182.146.163.156(四川-泸州)	1	11	8	2	2	3	3	3	3	3	4	4	4	4	4	4	3	4	4	4	4	4	4	4	4	4	4	4	4	2	4	3	3	3	3	3	3	4
237	2024/5/3 11:51:58	95	微信	N/A	110.191.47.37(四川-成都)	1	3	3	2	2	4	4	3	4	3	4	4	3	4	3	3	4	3	3	3	5	4	4	4	5	4	4	4	4	4	5	5	5	5	4	5	5	4
238	2024/5/3 11:53:23	224	微信	N/A	223.104.216.72(四川-成都)	1	8	5	2	1	2	2	2	2	3	3	3	3	3	3	3	1	1	1	1	3	3	4	4	3	3	3	3	3	3	3	3	3	3	3	3	3	3
239	2024/5/3 11:55:56	102	微信	N/A	39.144.140.236(四川-广元)	1	14	2	1	1	2	2	2	3	3	3	3	2	3	3	3	1	1	3	1	4	4	4	4	4	4	4	4	4	4	4	2	2	3	2	3	3	3
240	2024/4/21 19:45:12	55	微信	N/A	120.230.194.183(广东-韶关)	2	4	1	1	2	4	2	4	4	4	2	2	2	2	3	1	3	3	3	3	3	4	3	3	3	3	3	1	3	3	3	3	3	3	3	3	3	3
241	2024/4/21 19:46:44	74	微信	N/A	120.230.194.165(广东-韶关)	1	2	5	2	2	5	5	5	5	5	5	5	5	5	5	5	5	5	5	5	5	5	5	5	5	5	5	5	5	5	5	5	5	5	5	5	5	5
242	2024/4/21 19:51:02	228	微信	N/A	183.21.240.216(广东-韶关)	1	2	1-10	2	2	3	5	4	4	4	4	5	5	5	5	5	5	5	5	5	5	4	4	4	4	4	4	4	4	4	4	4	4	4	4	4	4	4
243	2024/4/21 19:51:28	157	微信	N/A	125.89.244.7(广东-韶关)	1	2	5	2	2	5	5	5	5	5	5	5	5	5	5	5	5	5	5	5	5	5	5	5	5	5	5	5	5	5	5	5	5	5	5	5	5	5
244	2024/4/21 19:52:11	82	微信	N/A	112.96.114.11(广东-广州)	1	2	6	2	2	5	5	5	5	5	5	5	5	5	5	5	5	5	5	5	5	5	5	5	5	5	5	5	5	5	5	5	5	5	5	5	5	5
245	2024/4/21 19:52:25	105	微信	N/A	119.2.158.94(广东-广州)	1	2	10	2	2	3	3	3	3	3	3	3	3	3	3	3	3	3	3	3	4	4	5	5	5	3	3	3	3	3	3	3	3	3	3	3	3	3
246	2024/4/21 19:54:58	132	微信	N/A	119.2.249.168(广东-佛山)	2	14	10	2	5	5	5	5	5	5	5	5	5	5	5	5	5	5	5	5	5	5	5	5	5	5	5	5	5	5	5	5	5	5	5	5	5	5
247	2024/4/21 19:58:00	129	微信	N/A	119.2.157.28(广东-广州)	1	2	2.33	2	2	5	5	5	5	5	5	5	5	5	5	5	5	5	5	5	5	5	5	5	5	5	5	5	5	5	5	5	5	5	5	5	5	5
248	2024/4/21 19:59:26	136	微信	N/A	120.239.103.173(广东-韶关)	1	2	2	2	2	5	5	5	5	5	5	5	5	5	5	5	5	5	5	5	4	4	4	4	4	4	4	4	4	4	4	4	4	4	4	4	4	4
249	2024/4/21 20:03:37	83	微信	N/A	183.21.231.232(广东-韶关)	1	2	6	2	2	5	5	5	5	5	5	5	5	5	5	5	5	5	5	5	5	5	5	5	5	5	5	5	5	5	5	5	5	5	5	5	5	5
250	2024/4/21 20:03:57	174	微信	N/A	120.235.175.49(广东-韶关)	1	2	8	2	2	5	5	5	5	5	5	5	5	5	5	5	5	5	5	5	4	4	4	4	4	4	4	4	4	4	4	4	4	4	4	4	4	4
251	2024/4/21 20:05:09	81	微信	N/A	183.21.242.255(广东-韶关)	1	2	7	2	2	4	5	5	5	5	5	5	5	5	5	5	5	5	5	5	5	5	5	5	5	5	5	5	5	5	5	5	5	5	5	5	5	5
252	2024/4/21 20:05:38	227	微信	N/A	223.104.74.125(广东-东莞)	1	2	5	2	2	5	5	5	5	5	5	5	5	5	5	5	5	5	5	5	4	4	4	4	4	4	4	4	4	4	4	4	4	4	4	4	4	4
253	2024/4/21 20:06:48	158	微信	N/A	120.239.103.37(广东-韶关)	1	2	9	2	2	5	5	5	5	5	5	5	5	5	5	5	5	5	5	5	5	5	5	5	5	4	4	4	4	4	4	4	4	4	4	4	4	4
254	2024/4/21 20:12:09	129	微信	N/A	183.21.243.69(广东-韶关)	1	2	6	2	2	5	5	5	5	5	5	5	5	5	5	5	5	5	5	5	4	4	4	4	4	4	4	4	4	4	4	4	4	4	4	4	4	4
255	2024/4/21 20:16:02	132	微信	N/A	183.21.228.231(广东-韶关)	1	4	2	3	4	5	5	5	3	3	3	5	3	3	3	2	4	3	4	5	5	5	5	5	5	5	5	4	3	4	4	1	2	4	5	1	4	3
256	2024/4/21 20:32:09	304	微信	N/A	120.239.103.13(广东-韶关)	1	2	7	2	2	5	5	5	5	5	5	5	5	5	5	5	5	5	5	5	4	4	4	4	4	4	4	4	4	4	4	4	4	4	4	4	4	4
257	2024/4/21 20:48:55	139	微信	N/A	125.89.244.64(广东-韶关)	3	4	2	2	5	2	4	2	4	4	3	4	3	3	2	3	4	3	3	4	4	4	4	4	4	3	3	4	4	4	4	4	4	4	4	4	3	3
258	2024/4/21 20:56:12	158	微信	N/A	120.230.194.241(广东-韶关)	1	5	3	4	5	4	4	4	4	4	4	4	4	4	4	4	4	4	4	4	3	3	3	3	3	3	3	3	3	3	3	3	3	3	3	3	3	3
259	2024/4/21 21:42:22	130	微信	N/A	223.148.68.116(湖南-株洲)	1	2	5	2	2	5	5	5	5	5	5	5	5	5	5	5	5	5	5	5	4	4	4	4	4	4	4	4	4	4	4	4	4	4	4	4	4	4
260	2024/4/21 21:48:37	114	微信	N/A	39.160.163.5(江西-鹰潭)	3	4	5	2	2	3	3	3	2	1	2	2	4	4	4	4	3	5	3	2	3	4	4	4	3	3	3	3	4	3	4	5	3	3	5	5	4	4
261	2024/4/21 22:14:03	118	微信	N/A	120.230.194.40(广东-韶关)	1	1	16	4	1	5	5	5	5	5	5	5	5	5	5	5	5	5	5	5	5	5	5	5	5	5	5	5	5	5	5	5	5	5	5	5	5	5
262	2024/4/21 22:22:05	78	微信	N/A	119.2.145.62(广东-广州)	1	2	2	2	2	5	5	5	5	5	3	5	5	5	5	5	5	5	5	5	5	5	5	5	5	5	5	5	5	5	5	5	4	4	4	4	4	4
263	2024/4/21 22:23:09	129	微信	N/A	120.230.194.128(广东-韶关)	1	2	9	2	2	5	5	5	5	5	5	5	5	5	5	5	5	5	5	5	5	5	5	5	5	4	4	4	4	4	4	4	4	4	4	4	4	4
264	2024/4/21 22:30:12	161	微信	N/A	183.21.240.115(广东-韶关)	1	2	1	2	2	5	5	5	5	5	5	5	5	5	5	5	5	5	5	5	4	4	4	4	4	4	4	4	4	4	4	4	4	4	4	4	4	4
265	2024/4/22 5:57:05	110	微信	N/A	111.72.250.127(江西-鹰潭)	3	2	9	2	2	3	3	3	3	3	3	3	3	3	3	3	3	3	3	3	4	4	4	4	4	3	4	4	4	4	5	4	4	4	4	4	4	4
266	2024/4/22 6:18:54	129	微信	N/A	180.98.214.18(江苏-苏州)	1	2	20	4	4	5	5	5	5	5	5	5	5	5	5	5	5	5	5	5	5	5	5	5	5	5	5	5	5	5	5	5	5	5	5	5	5	5
267	2024/4/22 8:18:14	67	微信	N/A	58.17.89.22(江西-鹰潭)	3	4	5	1	2	2	2	2	2	2	2	2	2	2	2	2	2	2	2	2	3	3	3	3	3	3	3	3	3	3	3	3	3	3	3	3	3	3
268	2024/4/22 10:46:49	154	微信	N/A	58.17.89.22(江西-鹰潭)	4	4	3	1	1	2	2	2	2	2	2	2	2	2	2	2	2	2	2	2	3	3	3	3	3	3	3	3	3	3	3	3	3	3	3	3	3	3
269	2024/4/22 10:47:30	116	微信	N/A	58.17.89.22(江西-鹰潭)	3	4	5	2	2	1	2	2	2	2	2	2	2	2	2	2	2	2	2	2	4	4	4	4	4	2	2	2	1	4	4	4	5	4	2	5	4	2
270	2024/4/22 15:28:17	78	微信	N/A	58.17.89.22(江西-鹰潭)	3	4	9	1	1	2	2	2	2	2	2	2	2	2	2	2	2	2	2	2	3	3	3	3	3	3	3	3	3	3	3	3	3	3	3	3	3	3
271	2024/4/22 15:29:06	174	微信	N/A	117.136.127.125(江西-鹰潭)	3	7	16	1	2	2	2	2	2	2	2	2	2	2	2	2	2	2	2	2	3	3	3	3	3	3	3	3	3	3	3	3	3	3	3	3	3	3
272	2024/4/22 15:52:36	101	微信	N/A	39.144.140.234(四川-广元)	2	14	10	1	2	3	3	3	3	3	3	3	3	3	3	3	2	2	3	2	4	4	4	4	4	4	4	4	3	2	3	4	4	4	3	3	4	4
273	2024/4/22 15:54:32	90	微信	N/A	39.144.142.126(四川-达州)	1	9	6	2	1	3	3	3	3	3	3	3	3	3	3	3	2	2	3	1	4	4	4	4	4	4	4	4	4	2	4	4	4	4	4	4	4	3
274	2024/4/22 15:56:25	99	微信	N/A	110.191.3.221(四川-成都)	1	14	13	2	1	4	4	3	4	3	4	4	4	4	4	4	3	4	3	2	4	5	5	5	5	4	4	4	4	4	4	4	4	4	4	3	4	4
275	2024/4/22 15:58:46	113	微信	N/A	171.218.61.201(四川-成都)	1	8	5	1	1	4	4	3	3	3	3	4	3	3	4	4	3	3	3	2	4	5	5	5	5	4	3	3	3	4	4	3	3	4	4	4	4	4
276	2024/4/22 16:00:28	75	微信	N/A	171.216.243.52(四川-成都)	1	10	10	2	2	4	4	4	4	3	3	3	4	4	4	3	3	4	4	3	4	4	5	5	5	4	4	3	4	4	4	3	4	4	4	4	4	4
277	2024/4/21 19:23:21	341	微信	N/A	124.160.248.46(浙江-杭州)	1	10	8.5	3	2	4	4	4	4	4	4	4	4	5	5	5	5	4	5	4	5	5	5	5	5	5	5	5	5	5	5	5	5	5	5	5	5	5
278	2024/4/21 19:23:51	109	微信	N/A	120.230.194.80(广东-韶关)	1	2	10	2	2	5	5	5	5	5	5	5	5	5	5	5	5	5	5	5	4	4	4	4	4	4	4	4	5	5	5	5	5	5	5	5	5	5
279	2024/4/21 19:28:52	158	微信	N/A	125.89.244.218(广东-韶关)	1	14	6	2	2	5	5	5	5	5	5	5	5	5	5	5	5	5	5	5	5	5	5	5	5	2	4	4	4	4	4	4	4	4	4	4	4	4
280	2024/4/21 19:32:36	253	微信	N/A	112.96.106.164(广东-广州)	1	2	6	2	2	5	5	5	5	5	5	5	5	5	5	5	5	5	5	5	5	5	5	5	5	4	4	4	4	4	4	4	4	4	4	4	4	4
281	2024/4/21 19:34:52	92	微信	N/A	119.2.158.206(广东-广州)	1	2	5	2	2	5	5	5	5	5	5	5	5	5	5	5	5	5	5	5	4	4	4	4	4	4	4	4	4	4	4	4	4	4	4	4	4	4
282	2024/4/21 19:36:29	151	微信	N/A	120.230.202.227(广东-韶关)	1	2	12	2	2	4	4	4	5	5	4	4	5	4	4	5	5	5	4	5	5	4	4	5	5	4	4	4	4	4	4	4	4	5	5	5	5	5
283	2024/4/21 19:37:23	83	微信	N/A	223.104.78.68(广东-广州)	1	2	5	2	2	5	5	5	5	5	5	5	5	5	5	5	5	5	5	5	5	5	5	5	5	5	5	5	5	5	5	5	5	5	5	5	5	5
284	2024/4/21 19:38:43	102	微信	N/A	120.235.175.231(广东-韶关)	1	2	1	2	2	5	5	5	5	5	5	5	5	5	5	5	5	5	5	5	4	4	4	4	4	5	5	5	5	5	5	5	5	5	5	5	5	5
285	2024/4/21 19:39:02	150	微信	N/A	223.104.74.89(广东-东莞)	1	2	2	2	2	5	5	5	5	5	5	5	5	5	5	5	5	5	5	5	5	5	5	5	5	5	5	5	5	5	5	5	5	5	5	5	5	5
286	2024/4/21 19:39:05	165	微信	N/A	120.230.194.91(广东-韶关)	1	2	7	2	2	5	5	5	5	5	5	5	5	5	5	5	5	5	5	5	4	4	4	4	4	4	4	4	4	4	4	4	4	4	4	4	4	4
287	2024/4/21 19:39:06	125	微信	N/A	112.96.64.163(广东-佛山)	1	2	6	2	2	5	5	5	5	5	5	5	5	5	5	5	5	5	5	5	5	5	5	5	5	4	4	4	4	4	4	4	4	4	4	4	4	4
288	2024/4/21 19:39:12	145	微信	N/A	120.230.194.68(广东-韶关)	1	2	10	2	2	5	5	5	5	5	5	5	5	5	5	5	5	5	5	5	4	4	4	4	4	4	4	4	4	4	4	4	4	4	4	4	4	4
289	2024/4/21 19:39:23	145	微信	N/A	27.43.120.100(广东-韶关)	1	2	5	2	2	5	5	5	5	5	5	5	5	5	5	5	5	5	5	5	4	4	4	4	4	4	4	4	4	4	4	4	4	4	4	4	4	4
290	2024/4/21 19:39:48	175	微信	N/A	122.138.84.91(吉林-通化)	1	3	1	2	1	3	3	3	3	3	3	3	3	3	3	3	3	3	3	3	4	4	4	4	4	4	4	4	4	4	4	4	4	4	4	4	4	4
291	2024/4/21 19:40:10	227	微信	N/A	27.43.120.187(广东-韶关)	1	2	6	2	2	5	5	5	5	5	5	5	5	5	5	5	5	5	5	5	4	4	4	4	4	4	4	4	4	4	4	4	4	4	4	4	4	4
292	2024/4/21 19:40:29	75	微信	N/A	119.2.152.254(广东-广州)	1	2	8	2	2	5	5	5	5	5	5	5	5	5	5	5	5	5	5	5	5	5	5	5	5	5	5	5	5	5	5	5	5	5	5	5	5	5
293	2024/4/21 19:41:24	99	微信	N/A	119.2.150.100(广东-广州)	1	2	6	2	2	5	5	5	5	5	5	5	5	5	5	5	5	5	5	5	5	5	5	5	5	5	5	5	5	5	5	5	5	5	5	5	5	5
294	2024/4/21 19:42:22	118	微信	N/A	125.89.246.128(广东-韶关)	1	2	10	2	2	4	4	4	4	4	4	4	4	4	4	4	4	4	4	5	4	5	4	4	4	4	5	4	5	4	4	4	5	5	4	5	4	5
295	2024/4/21 19:42:36	115	微信	N/A	27.43.120.187(广东-韶关)	1	2	6	2	2	5	5	5	5	5	5	5	5	5	5	5	5	5	5	5	4	4	4	4	4	4	4	4	4	4	4	4	4	4	4	4	4	4
296	2024/4/21 19:42:49	142	微信	N/A	183.46.40.49(广东-汕头)	4	1	3	2	2	3	3	3	3	3	3	3	3	3	3	3	3	3	3	3	4	4	4	4	4	3	3	3	3	3	3	3	3	3	3	3	3	3
297	2024/4/21 19:43:10	175	微信	N/A	183.21.230.195(广东-韶关)	1	2	6	2	5	5	5	5	5	5	5	5	5	5	5	5	5	5	5	5	5	5	5	5	5	5	5	5	5	5	5	5	5	5	5	5	5	5
298	2024/4/21 19:43:18	96	微信	N/A	119.2.159.39(广东-广州)	1	2	6	2	2	5	5	5	5	5	5	5	5	5	5	5	5	5	5	5	5	5	5	5	5	4	4	4	4	4	4	4	4	4	4	4	4	4
299	2024/4/21 19:44:01	69	微信	N/A	120.230.194.183(广东-韶关)	1	1	5	2	2	1	1	5	1	5	5	5	4	2	4	2	2	2	2	2	4	4	3	4	2	3	3	3	3	3	3	3	3	3	3	3	3	3
300	2024/4/21 20:48:55	139	微信	N/A	125.89.244.64(广东-韶关)	3	4	2	2	5	2	4	2	4	4	3	4	3	3	2	3	4	3	3	4	4	4	4	4	4	3	3	4	4	4	4	4	4	4	4	4	3	3
301	2024/4/21 20:56:12	158	微信	N/A	120.230.194.241(广东-韶关)	1	5	3	4	5	4	4	4	4	4	4	4	4	4	4	4	4	4	4	4	3	3	3	3	3	3	3	3	3	3	3	3	3	3	3	3	3	3
302	2024/4/21 21:42:22	130	微信	N/A	223.148.68.116(湖南-株洲)	1	2	5	2	2	5	5	5	5	5	5	5	5	5	5	5	5	5	5	5	4	4	4	4	4	4	4	4	4	4	4	4	4	4	4	4	4	4
303	2024/4/21 21:48:37	114	微信	N/A	39.160.163.5(江西-鹰潭)	3	4	5	2	2	3	3	3	2	1	2	2	4	4	4	4	3	5	3	2	3	4	4	4	3	3	3	3	4	3	4	5	3	3	5	5	4	4
304	2024/4/21 22:14:03	118	微信	N/A	120.230.194.40(广东-韶关)	1	1	16	4	1	5	5	5	5	5	5	5	5	5	5	5	5	5	5	5	5	5	5	5	5	5	5	5	5	5	5	5	5	5	5	5	5	5
305	2024/4/21 22:22:05	78	微信	N/A	119.2.145.62(广东-广州)	1	2	2	2	2	5	5	5	5	5	3	5	5	5	5	5	5	5	5	5	5	5	5	5	5	5	5	5	5	5	5	5	4	4	4	4	4	4
306	2024/4/21 22:23:09	129	微信	N/A	120.230.194.128(广东-韶关)	1	2	9	2	2	5	5	5	5	5	5	5	5	5	5	5	5	5	5	5	5	5	5	5	5	4	4	4	4	4	4	4	4	4	4	4	4	4
307	2024/4/21 22:30:12	161	微信	N/A	183.21.240.115(广东-韶关)	1	2	1	2	2	5	5	5	5	5	5	5	5	5	5	5	5	5	5	5	4	4	4	4	4	4	4	4	4	4	4	4	4	4	4	4	4	4
308	2024/4/22 5:57:05	110	微信	N/A	111.72.250.127(江西-鹰潭)	3	2	9	2	2	3	3	3	3	3	3	3	3	3	3	3	3	3	3	3	4	4	4	4	4	3	4	4	4	4	5	4	4	4	4	4	4	4
309	2024/4/22 6:18:54	129	微信	N/A	180.98.214.18(江苏-苏州)	1	2	20	4	4	5	5	5	5	5	5	5	5	5	5	5	5	5	5	5	5	5	5	5	5	5	5	5	5	5	5	5	5	5	5	5	5	5
310	2024/4/22 8:18:14	67	微信	N/A	58.17.89.22(江西-鹰潭)	3	4	5	1	2	2	2	2	2	2	2	2	2	2	2	2	2	2	2	2	3	3	3	3	3	3	3	3	3	3	3	3	3	3	3	3	3	3
311	2024/4/22 10:46:49	154	微信	N/A	58.17.89.22(江西-鹰潭)	4	4	3	1	1	2	2	2	2	2	2	2	2	2	2	2	2	2	2	2	3	3	3	3	3	3	3	3	3	3	3	3	3	3	3	3	3	3
312	2024/4/22 10:47:30	116	微信	N/A	58.17.89.22(江西-鹰潭)	3	4	5	2	2	1	2	2	2	2	2	2	2	2	2	2	2	2	2	2	4	4	4	4	4	2	2	2	1	4	4	4	5	4	2	5	4	2
313	2024/4/22 15:28:17	78	微信	N/A	58.17.89.22(江西-鹰潭)	3	4	9	1	1	2	2	2	2	2	2	2	2	2	2	2	2	2	2	2	3	3	3	3	3	3	3	3	3	3	3	3	3	3	3	3	3	3
314	2024/4/22 15:29:06	174	微信	N/A	117.136.127.125(江西-鹰潭)	3	7	16	1	2	2	2	2	2	2	2	2	2	2	2	2	2	2	2	2	3	3	3	3	3	3	3	3	3	3	3	3	3	3	3	3	3	3
315	2024/4/22 15:52:36	101	微信	N/A	39.144.140.234(四川-广元)	2	14	10	1	2	3	3	3	3	3	3	3	3	3	3	3	2	2	3	2	4	4	4	4	4	4	4	4	3	2	3	4	4	4	3	3	4	4
316	2024/4/22 15:54:32	90	微信	N/A	39.144.142.126(四川-达州)	1	9	6	2	1	3	3	3	3	3	3	3	3	3	3	3	2	2	3	1	4	4	4	4	4	4	4	4	4	2	4	4	4	4	4	4	4	3
317	2024/4/22 15:56:25	99	微信	N/A	110.191.3.221(四川-成都)	1	14	13	2	1	4	4	3	4	3	4	4	4	4	4	4	3	4	3	2	4	5	5	5	5	4	4	4	4	4	4	4	4	4	4	3	4	4
318	2024/4/22 15:58:46	113	微信	N/A	171.218.61.201(四川-成都)	1	8	5	1	1	4	4	3	3	3	3	4	3	3	4	4	3	3	3	2	4	5	5	5	5	4	3	3	3	4	4	3	3	4	4	4	4	4
319	2024/4/22 16:00:28	75	微信	N/A	171.216.243.52(四川-成都)	1	10	10	2	2	4	4	4	4	3	3	3	4	4	4	3	3	4	4	3	4	4	5	5	5	4	4	3	4	4	4	3	4	4	4	4	4	4
320	2024/4/22 16:02:42	102	微信	N/A	39.144.142.172(四川-达州)	2	14	12	2	2	4	4	3	3	3	4	4	4	4	3	4	3	3	4	2	4	5	5	5	5	4	4	4	4	2	4	4	4	4	4	3	4	4
321	2024/4/22 16:05:20	117	微信	N/A	39.144.142.140(四川-达州)	2	11	8	1	1	3	3	3	3	3	3	3	3	3	3	3	3	3	3	2	4	4	4	4	4	4	4	4	4	4	4	2	2	3	4	4	4	4
322	2024/4/23 9:20:42	249	微信	N/A	222.197.110.42(四川-成都)	1	14	10	2	1	4	4	4	5	5	5	5	5	5	5	5	5	5	5	2	5	5	5	5	5	5	5	5	5	5	5	5	5	5	5	5	5	5
323	2024/4/23 13:52:11	255	微信	N/A	39.144.137.240(四川-广安)	1	14	17	2	1	3	3	3	3	3	3	2	3	5	4	4	4	5	5	4	4	4	4	5	5	5	5	5	5	5	5	5	5	5	5	5	5	5
324	2024/5/3 11:42:02	180	微信	N/A	171.219.7.113(四川-成都)	1	14	10	2	1	3	3	2	3	3	3	3	3	4	3	3	4	4	4	4	3	4	4	4	4	4	4	4	4	4	4	4	4	4	4	4	4	4
325	2024/5/3 11:43:40	84	微信	N/A	111.55.146.23(黑龙江-哈尔滨)	1	14	10	2	1	4	4	4	4	4	3	3	3	3	3	3	3	3	3	3	4	5	5	5	5	3	4	4	4	4	4	4	4	4	4	4	4	4
326	2024/5/3 11:45:49	105	微信	N/A	171.218.92.171(四川-成都)	1	14	12	2	2	4	4	4	4	4	4	4	4	3	3	3	3	4	3	4	5	5	5	5	5	4	4	4	4	4	4	4	4	4	4	4	4	4
327	2024/5/3 11:48:45	136	微信	N/A	182.146.163.156(四川-泸州)	1	3	12	4	4	5	4	5	4	3	5	5	5	5	5	4	5	5	5	4	4	4	3	5	3	3	4	3	4	4	4	5	5	4	3	4	4	5
328	2024/5/3 11:48:52	132	微信	N/A	171.218.1.116(四川-绵阳)	1	3	6	1	5	5	5	5	5	4	4	4	5	4	5	4	4	5	4	4	3	3	4	4	4	4	3	4	4	4	4	4	4	4	4	4	4	4
329	2024/5/3 11:49:10	116	微信	N/A	116.169.2.162(四川-成都)	1	14	10	2	2	4	4	4	4	4	4	4	4	4	4	4	4	4	4	4	4	4	4	5	5	4	4	4	4	2	4	4	4	4	4	4	4	4
330	2024/5/3 11:51:32	125	微信	N/A	182.146.163.156(四川-泸州)	1	11	8	2	2	3	3	3	3	3	4	4	4	4	4	4	3	4	4	4	4	4	4	4	4	4	4	4	4	2	4	3	3	3	3	3	3	4
331	2024/5/3 11:51:58	95	微信	N/A	110.191.47.37(四川-成都)	1	3	3	2	2	4	4	3	4	3	4	4	3	4	3	3	4	3	3	3	5	4	4	4	5	4	4	4	4	4	5	5	5	5	4	5	5	4
332	2024/5/3 11:53:23	224	微信	N/A	223.104.216.72(四川-成都)	1	8	5	2	1	2	2	2	2	3	3	3	3	3	3	3	1	1	1	1	3	3	4	4	3	3	3	3	3	3	3	3	3	3	3	3	3	3
333	2024/5/3 11:55:56	102	微信	N/A	39.144.140.236(四川-广元)	1	14	2	1	1	2	2	2	3	3	3	3	2	3	3	3	1	1	3	1	4	4	4	4	4	4	4	4	4	4	4	2	2	3	2	3	3	3
334	2024/4/21 19:45:12	55	微信	N/A	120.230.194.183(广东-韶关)	2	4	1	1	2	4	2	4	4	4	2	2	2	2	3	1	3	3	3	3	3	4	3	3	3	3	3	1	3	3	3	3	3	3	3	3	3	3
335	2024/4/21 19:46:44	74	微信	N/A	120.230.194.165(广东-韶关)	1	2	5	2	2	5	5	5	5	5	5	5	5	5	5	5	5	5	5	5	5	5	5	5	5	5	5	5	5	5	5	5	5	5	5	5	5	5
336	2024/4/21 19:51:02	228	微信	N/A	183.21.240.216(广东-韶关)	1	2	1-10	2	2	3	5	4	4	4	4	5	5	5	5	5	5	5	5	5	5	4	4	4	4	4	4	4	4	4	4	4	4	4	4	4	4	4
337	2024/4/21 19:51:28	157	微信	N/A	125.89.244.7(广东-韶关)	1	2	5	2	2	5	5	5	5	5	5	5	5	5	5	5	5	5	5	5	5	5	5	5	5	5	5	5	5	5	5	5	5	5	5	5	5	5
338	2024/4/22 15:28:17	78	微信	N/A	58.17.89.22(江西-鹰潭)	3	4	9	1	1	2	2	2	2	2	2	2	2	2	2	2	2	2	2	2	3	3	3	3	3	3	3	3	3	3	3	3	3	3	3	3	3	3
339	2024/4/22 15:29:06	174	微信	N/A	117.136.127.125(江西-鹰潭)	3	7	16	1	2	2	2	2	2	2	2	2	2	2	2	2	2	2	2	2	3	3	3	3	3	3	3	3	3	3	3	3	3	3	3	3	3	3
340	2024/4/22 15:52:36	101	微信	N/A	39.144.140.234(四川-广元)	2	14	10	1	2	3	3	3	3	3	3	3	3	3	3	3	2	2	3	2	4	4	4	4	4	4	4	4	3	2	3	4	4	4	3	3	4	4
341	2024/4/22 15:54:32	90	微信	N/A	39.144.142.126(四川-达州)	1	9	6	2	1	3	3	3	3	3	3	3	3	3	3	3	2	2	3	1	4	4	4	4	4	4	4	4	4	2	4	4	4	4	4	4	4	3
342	2024/4/22 15:56:25	99	微信	N/A	110.191.3.221(四川-成都)	1	14	13	2	1	4	4	3	4	3	4	4	4	4	4	4	3	4	3	2	4	5	5	5	5	4	4	4	4	4	4	4	4	4	4	3	4	4
343	2024/4/22 15:58:46	113	微信	N/A	171.218.61.201(四川-成都)	1	8	5	1	1	4	4	3	3	3	3	4	3	3	4	4	3	3	3	2	4	5	5	5	5	4	3	3	3	4	4	3	3	4	4	4	4	4
344	2024/4/22 16:00:28	75	微信	N/A	171.216.243.52(四川-成都)	1	10	10	2	2	4	4	4	4	3	3	3	4	4	4	3	3	4	4	3	4	4	5	5	5	4	4	3	4	4	4	3	4	4	4	4	4	4
345	2024/4/21 19:23:21	341	微信	N/A	124.160.248.46(浙江-杭州)	1	10	8.5	3	2	4	4	4	4	4	4	4	4	5	5	5	5	4	5	4	5	5	5	5	5	5	5	5	5	5	5	5	5	5	5	5	5	5
346	2024/4/21 19:23:51	109	微信	N/A	120.230.194.80(广东-韶关)	1	2	10	2	2	5	5	5	5	5	5	5	5	5	5	5	5	5	5	5	4	4	4	4	4	4	4	4	5	5	5	5	5	5	5	5	5	5
347	2024/4/21 19:28:52	158	微信	N/A	125.89.244.218(广东-韶关)	1	14	6	2	2	5	5	5	5	5	5	5	5	5	5	5	5	5	5	5	5	5	5	5	5	2	4	4	4	4	4	4	4	4	4	4	4	4
348	2024/4/21 19:32:36	253	微信	N/A	112.96.106.164(广东-广州)	1	2	6	2	2	5	5	5	5	5	5	5	5	5	5	5	5	5	5	5	5	5	5	5	5	4	4	4	4	4	4	4	4	4	4	4	4	4
349	2024/4/21 19:34:52	92	微信	N/A	119.2.158.206(广东-广州)	1	2	5	2	2	5	5	5	5	5	5	5	5	5	5	5	5	5	5	5	4	4	4	4	4	4	4	4	4	4	4	4	4	4	4	4	4	4
350	2024/4/21 19:36:29	151	微信	N/A	120.230.202.227(广东-韶关)	1	2	12	2	2	4	4	4	5	5	4	4	5	4	4	5	5	5	4	5	5	4	4	5	5	4	4	4	4	4	4	4	4	5	5	5	5	5
351	2024/4/21 19:37:23	83	微信	N/A	223.104.78.68(广东-广州)	1	2	5	2	2	5	5	5	5	5	5	5	5	5	5	5	5	5	5	5	5	5	5	5	5	5	5	5	5	5	5	5	5	5	5	5	5	5
352	2024/4/21 19:38:43	102	微信	N/A	120.235.175.231(广东-韶关)	1	2	1	2	2	5	5	5	5	5	5	5	5	5	5	5	5	5	5	5	4	4	4	4	4	5	5	5	5	5	5	5	5	5	5	5	5	5
353	2024/4/21 19:39:02	150	微信	N/A	223.104.74.89(广东-东莞)	1	2	2	2	2	5	5	5	5	5	5	5	5	5	5	5	5	5	5	5	5	5	5	5	5	5	5	5	5	5	5	5	5	5	5	5	5	5
354	2024/4/21 19:39:05	165	微信	N/A	120.230.194.91(广东-韶关)	1	2	7	2	2	5	5	5	5	5	5	5	5	5	5	5	5	5	5	5	4	4	4	4	4	4	4	4	4	4	4	4	4	4	4	4	4	4
355	2024/4/21 19:39:06	125	微信	N/A	112.96.64.163(广东-佛山)	1	2	6	2	2	5	5	5	5	5	5	5	5	5	5	5	5	5	5	5	5	5	5	5	5	4	4	4	4	4	4	4	4	4	4	4	4	4
356	2024/4/21 19:39:12	145	微信	N/A	120.230.194.68(广东-韶关)	1	2	10	2	2	5	5	5	5	5	5	5	5	5	5	5	5	5	5	5	4	4	4	4	4	4	4	4	4	4	4	4	4	4	4	4	4	4
357	2024/4/21 19:39:23	145	微信	N/A	27.43.120.100(广东-韶关)	1	2	5	2	2	5	5	5	5	5	5	5	5	5	5	5	5	5	5	5	4	4	4	4	4	4	4	4	4	4	4	4	4	4	4	4	4	4
358	2024/4/21 19:39:48	175	微信	N/A	122.138.84.91(吉林-通化)	1	3	1	2	1	3	3	3	3	3	3	3	3	3	3	3	3	3	3	3	4	4	4	4	4	4	4	4	4	4	4	4	4	4	4	4	4	4
359	2024/4/21 19:40:10	227	微信	N/A	27.43.120.187(广东-韶关)	1	2	6	2	2	5	5	5	5	5	5	5	5	5	5	5	5	5	5	5	4	4	4	4	4	4	4	4	4	4	4	4	4	4	4	4	4	4
360	2024/4/21 19:40:29	75	微信	N/A	119.2.152.254(广东-广州)	1	2	8	2	2	5	5	5	5	5	5	5	5	5	5	5	5	5	5	5	5	5	5	5	5	5	5	5	5	5	5	5	5	5	5	5	5	5
361	2024/4/21 19:41:24	99	微信	N/A	119.2.150.100(广东-广州)	1	2	6	2	2	5	5	5	5	5	5	5	5	5	5	5	5	5	5	5	5	5	5	5	5	5	5	5	5	5	5	5	5	5	5	5	5	5
362	2024/4/21 19:42:22	118	微信	N/A	125.89.246.128(广东-韶关)	1	2	10	2	2	4	4	4	4	4	4	4	4	4	4	4	4	4	4	5	4	5	4	4	4	4	5	4	5	4	4	4	5	5	4	5	4	5
363	2024/4/21 19:42:36	115	微信	N/A	27.43.120.187(广东-韶关)	1	2	6	2	2	5	5	5	5	5	5	5	5	5	5	5	5	5	5	5	4	4	4	4	4	4	4	4	4	4	4	4	4	4	4	4	4	4
364	2024/4/21 19:42:49	142	微信	N/A	183.46.40.49(广东-汕头)	4	1	3	2	2	3	3	3	3	3	3	3	3	3	3	3	3	3	3	3	4	4	4	4	4	3	3	3	3	3	3	3	3	3	3	3	3	3
365	2024/4/21 19:43:10	175	微信	N/A	183.21.230.195(广东-韶关)	1	2	6	2	5	5	5	5	5	5	5	5	5	5	5	5	5	5	5	5	5	5	5	5	5	5	5	5	5	5	5	5	5	5	5	5	5	5
366	2024/4/21 19:43:18	96	微信	N/A	119.2.159.39(广东-广州)	1	2	6	2	2	5	5	5	5	5	5	5	5	5	5	5	5	5	5	5	5	5	5	5	5	4	4	4	4	4	4	4	4	4	4	4	4	4
367	2024/4/21 19:44:01	69	微信	N/A	120.230.194.183(广东-韶关)	1	1	5	2	2	1	1	5	1	5	5	5	4	2	4	2	2	2	2	2	4	4	3	4	2	3	3	3	3	3	3	3	3	3	3	3	3	3
368	2024/4/22 10:47:30	116	微信	N/A	58.17.89.22(江西-鹰潭)	3	4	5	2	2	1	2	2	2	2	2	2	2	2	2	2	2	2	2	2	4	4	4	4	4	2	2	2	1	4	4	4	5	4	2	5	4	2
369	2024/4/22 15:28:17	78	微信	N/A	58.17.89.22(江西-鹰潭)	3	4	9	1	1	2	2	2	2	2	2	2	2	2	2	2	2	2	2	2	3	3	3	3	3	3	3	3	3	3	3	3	3	3	3	3	3	3
370	2024/4/22 15:29:06	174	微信	N/A	117.136.127.125(江西-鹰潭)	3	7	16	1	2	2	2	2	2	2	2	2	2	2	2	2	2	2	2	2	3	3	3	3	3	3	3	3	3	3	3	3	3	3	3	3	3	3
371	2024/4/22 15:52:36	101	微信	N/A	39.144.140.234(四川-广元)	2	14	10	1	2	3	3	3	3	3	3	3	3	3	3	3	2	2	3	2	4	4	4	4	4	4	4	4	3	2	3	4	4	4	3	3	4	4
372	2024/4/22 15:54:32	90	微信	N/A	39.144.142.126(四川-达州)	1	9	6	2	1	3	3	3	3	3	3	3	3	3	3	3	2	2	3	1	4	4	4	4	4	4	4	4	4	2	4	4	4	4	4	4	4	3
373	2024/4/22 15:56:25	99	微信	N/A	110.191.3.221(四川-成都)	1	14	13	2	1	4	4	3	4	3	4	4	4	4	4	4	3	4	3	2	4	5	5	5	5	4	4	4	4	4	4	4	4	4	4	3	4	4
374	2024/4/22 15:58:46	113	微信	N/A	171.218.61.201(四川-成都)	1	8	5	1	1	4	4	3	3	3	3	4	3	3	4	4	3	3	3	2	4	5	5	5	5	4	3	3	3	4	4	3	3	4	4	4	4	4
375	2024/4/22 16:00:28	75	微信	N/A	171.216.243.52(四川-成都)	1	10	10	2	2	4	4	4	4	3	3	3	4	4	4	3	3	4	4	3	4	4	5	5	5	4	4	3	4	4	4	3	4	4	4	4	4	4
376	2024/4/22 16:02:42	102	微信	N/A	39.144.142.172(四川-达州)	2	14	12	2	2	4	4	3	3	3	4	4	4	4	3	4	3	3	4	2	4	5	5	5	5	4	4	4	4	2	4	4	4	4	4	3	4	4
377	2024/4/22 16:05:20	117	微信	N/A	39.144.142.140(四川-达州)	2	11	8	1	1	3	3	3	3	3	3	3	3	3	3	3	3	3	3	2	4	4	4	4	4	4	4	4	4	4	4	2	2	3	4	4	4	4
378	2024/4/23 9:20:42	249	微信	N/A	222.197.110.42(四川-成都)	1	14	10	2	1	4	4	4	5	5	5	5	5	5	5	5	5	5	5	2	5	5	5	5	5	5	5	5	5	5	5	5	5	5	5	5	5	5
379	2024/4/23 13:52:11	255	微信	N/A	39.144.137.240(四川-广安)	1	14	17	2	1	3	3	3	3	3	3	2	3	5	4	4	4	5	5	4	4	4	4	5	5	5	5	5	5	5	5	5	5	5	5	5	5	5
380	2024/5/3 11:42:02	180	微信	N/A	171.219.7.113(四川-成都)	1	14	10	2	1	3	3	2	3	3	3	3	3	4	3	3	4	4	4	4	3	4	4	4	4	4	4	4	4	4	4	4	4	4	4	4	4	4
381	2024/5/3 11:43:40	84	微信	N/A	111.55.146.23(黑龙江-哈尔滨)	1	14	10	2	1	4	4	4	4	4	3	3	3	3	3	3	3	3	3	3	4	5	5	5	5	3	4	4	4	4	4	4	4	4	4	4	4	4
382	2024/5/3 11:45:49	105	微信	N/A	171.218.92.171(四川-成都)	1	14	12	2	2	4	4	4	4	4	4	4	4	3	3	3	3	4	3	4	5	5	5	5	5	4	4	4	4	4	4	4	4	4	4	4	4	4
383	2024/5/3 11:48:45	136	微信	N/A	182.146.163.156(四川-泸州)	1	3	12	4	4	5	4	5	4	3	5	5	5	5	5	4	5	5	5	4	4	4	3	5	3	3	4	3	4	4	4	5	5	4	3	4	4	5
384	2024/5/3 11:48:52	132	微信	N/A	171.218.1.116(四川-绵阳)	1	3	6	1	5	5	5	5	5	4	4	4	5	4	5	4	4	5	4	4	3	3	4	4	4	4	3	4	4	4	4	4	4	4	4	4	4	4
385	2024/5/3 11:49:10	116	微信	N/A	116.169.2.162(四川-成都)	1	14	10	2	2	4	4	4	4	4	4	4	4	4	4	4	4	4	4	4	4	4	4	5	5	4	4	4	4	2	4	4	4	4	4	4	4	4
386	2024/5/3 11:51:32	125	微信	N/A	182.146.163.156(四川-泸州)	1	11	8	2	2	3	3	3	3	3	4	4	4	4	4	4	3	4	4	4	4	4	4	4	4	4	4	4	4	2	4	3	3	3	3	3	3	4
387	2024/5/3 11:51:58	95	微信	N/A	110.191.47.37(四川-成都)	1	3	3	2	2	4	4	3	4	3	4	4	3	4	3	3	4	3	3	3	5	4	4	4	5	4	4	4	4	4	5	5	5	5	4	5	5	4
388	2024/5/3 11:53:23	224	微信	N/A	223.104.216.72(四川-成都)	1	8	5	2	1	2	2	2	2	3	3	3	3	3	3	3	1	1	1	1	3	3	4	4	3	3	3	3	3	3	3	3	3	3	3	3	3	3
389	2024/5/3 11:55:56	102	微信	N/A	39.144.140.236(四川-广元)	1	14	2	1	1	2	2	2	3	3	3	3	2	3	3	3	1	1	3	1	4	4	4	4	4	4	4	4	4	4	4	2	2	3	2	3	3	3
390	2024/4/21 19:45:12	55	微信	N/A	120.230.194.183(广东-韶关)	2	4	1	1	2	4	2	4	4	4	2	2	2	2	3	1	3	3	3	3	3	4	3	3	3	3	3	1	3	3	3	3	3	3	3	3	3	3
391	2024/4/21 19:46:44	74	微信	N/A	120.230.194.165(广东-韶关)	1	2	5	2	2	5	5	5	5	5	5	5	5	5	5	5	5	5	5	5	5	5	5	5	5	5	5	5	5	5	5	5	5	5	5	5	5	5
392	2024/4/21 19:51:02	228	微信	N/A	183.21.240.216(广东-韶关)	1	2	10	2	2	3	5	4	4	4	4	5	5	5	5	5	5	5	5	5	5	4	4	4	4	4	4	4	4	4	4	4	4	4	4	4	4	4
393	2024/4/21 19:51:28	157	微信	N/A	125.89.244.7(广东-韶关)	1	2	5	2	2	5	5	5	5	5	5	5	5	5	5	5	5	5	5	5	5	5	5	5	5	5	5	5	5	5	5	5	5	5	5	5	5	5
394	2024/4/22 15:28:17	78	微信	N/A	58.17.89.22(江西-鹰潭)	3	4	9	1	1	2	2	2	2	2	2	2	2	2	2	2	2	2	2	2	3	3	3	3	3	3	3	3	3	3	3	3	3	3	3	3	3	3
395	2024/4/22 15:29:06	174	微信	N/A	117.136.127.125(江西-鹰潭)	3	7	16	1	2	2	2	2	2	2	2	2	2	2	2	2	2	2	2	2	3	3	3	3	3	3	3	3	3	3	3	3	3	3	3	3	3	3
396	2024/4/22 15:56:25	99	微信	N/A	110.191.3.221(四川-成都)	1	14	13	2	1	4	4	3	4	3	4	4	4	4	4	4	3	4	3	2	4	5	5	5	5	4	4	4	4	4	4	4	4	4	4	3	4	4
397	2024/4/22 15:58:46	113	微信	N/A	171.218.61.201(四川-成都)	1	8	5	1	1	4	4	3	3	3	3	4	3	3	4	4	3	3	3	2	4	5	5	5	5	4	3	3	3	4	4	3	3	4	4	4	4	4
398	2024/4/22 16:00:28	75	微信	N/A	171.216.243.52(四川-成都)	1	10	10	2	2	4	4	4	4	3	3	3	4	4	4	3	3	4	4	3	4	4	5	5	5	4	4	3	4	4	4	3	4	4	4	4	4	4
399	2024/4/22 16:02:42	102	微信	N/A	39.144.142.172(四川-达州)	2	14	12	2	2	4	4	3	3	3	4	4	4	4	3	4	3	3	4	2	4	5	5	5	5	4	4	4	4	2	4	4	4	4	4	3	4	4
400	2024/4/22 16:05:20	117	微信	N/A	39.144.142.140(四川-达州)	2	11	8	1	1	3	3	3	3	3	3	3	3	3	3	3	3	3	3	2	4	4	4	4	4	4	4	4	4	4	4	2	2	3	4	4	4	4
401	2024/4/23 9:20:42	249	微信	N/A	222.197.110.42(四川-成都)	1	14	10	2	1	4	4	4	5	5	5	5	5	5	5	5	5	5	5	2	5	5	5	5	5	5	5	5	5	5	5	5	5	5	5	5	5	5
402	2024/4/23 13:52:11	255	微信	N/A	39.144.137.240(四川-广安)	1	14	17	2	1	3	3	3	3	3	3	2	3	5	4	4	4	5	5	4	4	4	4	5	5	5	5	5	5	5	5	5	5	5	5	5	5	5
403	2024/5/3 11:42:02	180	微信	N/A	171.219.7.113(四川-成都)	1	14	10	2	1	3	3	2	3	3	3	3	3	4	3	3	4	4	4	4	3	4	4	4	4	4	4	4	4	4	4	4	4	4	4	4	4	4
404	2024/5/3 11:43:40	84	微信	N/A	111.55.146.23(黑龙江-哈尔滨)	1	14	10	2	1	4	4	4	4	4	3	3	3	3	3	3	3	3	3	3	4	5	5	5	5	3	4	4	4	4	4	4	4	4	4	4	4	4
405	2024/5/3 11:45:49	105	微信	N/A	171.218.92.171(四川-成都)	1	14	12	2	2	4	4	4	4	4	4	4	4	3	3	3	3	4	3	4	5	5	5	5	5	4	4	4	4	4	4	4	4	4	4	4	4	4
406	2024/5/3 11:48:45	136	微信	N/A	182.146.163.156(四川-泸州)	1	3	12	4	4	5	4	5	4	3	5	5	5	5	5	4	5	5	5	4	4	4	3	5	3	3	4	3	4	4	4	5	5	4	3	4	4	5
407	2024/5/3 11:48:52	132	微信	N/A	171.218.1.116(四川-绵阳)	1	3	6	1	5	5	5	5	5	4	4	4	5	4	5	4	4	5	4	4	3	3	4	4	4	4	3	4	4	4	4	4	4	4	4	4	4	4
408	2024/5/3 11:49:10	116	微信	N/A	116.169.2.162(四川-成都)	1	14	10	2	2	4	4	4	4	4	4	4	4	4	4	4	4	4	4	4	4	4	4	5	5	4	4	4	4	2	4	4	4	4	4	4	4	4
409	2024/5/3 11:51:32	125	微信	N/A	182.146.163.156(四川-泸州)	1	11	8	2	2	3	3	3	3	3	4	4	4	4	4	4	3	4	4	4	4	4	4	4	4	4	4	4	4	2	4	3	3	3	3	3	3	4
410	2024/5/3 11:51:58	95	微信	N/A	110.191.47.37(四川-成都)	1	3	3	2	2	4	4	3	4	3	4	4	3	4	3	3	4	3	3	3	5	4	4	4	5	4	4	4	4	4	5	5	5	5	4	5	5	4
411	2024/5/3 11:53:23	224	微信	N/A	223.104.216.72(四川-成都)	1	8	5	2	1	2	2	2	2	3	3	3	3	3	3	3	1	1	1	1	3	3	4	4	3	3	3	3	3	3	3	3	3	3	3	3	3	3
412	2024/5/3 11:55:56	102	微信	N/A	39.144.140.236(四川-广元)	1	14	2	1	1	2	2	2	3	3	3	3	2	3	3	3	1	1	3	1	4	4	4	4	4	4	4	4	4	4	4	2	2	3	2	3	3	3
413	2024/4/21 19:45:12	55	微信	N/A	120.230.194.183(广东-韶关)	2	4	1	1	2	4	2	4	4	4	2	2	2	2	3	1	3	3	3	3	3	4	3	3	3	3	3	1	3	3	3	3	3	3	3	3	3	3
414	2024/4/21 19:46:44	74	微信	N/A	120.230.194.165(广东-韶关)	1	2	5	2	2	5	5	5	5	5	5	5	5	5	5	5	5	5	5	5	5	5	5	5	5	5	5	5	5	5	5	5	5	5	5	5	5	5
415	2024/4/21 19:51:02	228	微信	N/A	183.21.240.216(广东-韶关)	1	2	10	2	2	3	5	4	4	4	4	5	5	5	5	5	5	5	5	5	5	4	4	4	4	4	4	4	4	4	4	4	4	4	4	4	4	4
416	2024/4/21 19:51:28	157	微信	N/A	125.89.244.7(广东-韶关)	1	2	5	2	2	5	5	5	5	5	5	5	5	5	5	5	5	5	5	5	5	5	5	5	5	5	5	5	5	5	5	5	5	5	5	5	5	5
417	2024/4/22 15:28:17	78	微信	N/A	58.17.89.22(江西-鹰潭)	3	4	9	1	1	2	2	2	2	2	2	2	2	2	2	2	2	2	2	2	3	3	3	3	3	3	3	3	3	3	3	3	3	3	3	3	3	3
418	2024/4/22 15:29:06	174	微信	N/A	117.136.127.125(江西-鹰潭)	3	7	16	1	2	2	2	2	2	2	2	2	2	2	2	2	2	2	2	2	3	3	3	3	3	3	3	3	3	3	3	3	3	3	3	3	3	3
419	2024/4/22 15:52:36	101	微信	N/A	39.144.140.234(四川-广元)	2	14	10	1	2	3	3	3	3	3	3	3	3	3	3	3	2	2	3	2	4	4	4	4	4	4	4	4	3	2	3	4	4	4	3	3	4	4
420	2024/4/22 15:54:32	90	微信	N/A	39.144.142.126(四川-达州)	1	9	6	2	1	3	3	3	3	3	3	3	3	3	3	3	2	2	3	1	4	4	4	4	4	4	4	4	4	2	4	4	4	4	4	4	4	3
421	2024/4/22 15:56:25	99	微信	N/A	110.191.3.221(四川-成都)	1	14	13	2	1	4	4	3	4	3	4	4	4	4	4	4	3	4	3	2	4	5	5	5	5	4	4	4	4	4	4	4	4	4	4	3	4	4
422	2024/4/22 15:58:46	113	微信	N/A	171.218.61.201(四川-成都)	1	8	5	1	1	4	4	3	3	3	3	4	3	3	4	4	3	3	3	2	4	5	5	5	5	4	3	3	3	4	4	3	3	4	4	4	4	4
423	2024/4/22 16:00:28	75	微信	N/A	171.216.243.52(四川-成都)	1	10	10	2	2	4	4	4	4	3	3	3	4	4	4	3	3	4	4	3	4	4	5	5	5	4	4	3	4	4	4	3	4	4	4	4	4	4
424	2024/4/21 19:23:21	341	微信	N/A	124.160.248.46(浙江-杭州)	1	10	8.5	3	2	4	4	4	4	4	4	4	4	5	5	5	5	4	5	4	5	5	5	5	5	5	5	5	5	5	5	5	5	5	5	5	5	5
425	2024/4/21 19:23:51	109	微信	N/A	120.230.194.80(广东-韶关)	1	2	10	2	2	5	5	5	5	5	5	5	5	5	5	5	5	5	5	5	4	4	4	4	4	4	4	4	5	5	5	5	5	5	5	5	5	5
426	2024/4/21 19:28:52	158	微信	N/A	125.89.244.218(广东-韶关)	1	14	6	2	2	5	5	5	5	5	5	5	5	5	5	5	5	5	5	5	5	5	5	5	5	2	4	4	4	4	4	4	4	4	4	4	4	4
427	2024/4/21 19:32:36	253	微信	N/A	112.96.106.164(广东-广州)	1	2	6	2	2	5	5	5	5	5	5	5	5	5	5	5	5	5	5	5	5	5	5	5	5	4	4	4	4	4	4	4	4	4	4	4	4	4
428	2024/4/21 19:34:52	92	微信	N/A	119.2.158.206(广东-广州)	1	2	5	2	2	5	5	5	5	5	5	5	5	5	5	5	5	5	5	5	4	4	4	4	4	4	4	4	4	4	4	4	4	4	4	4	4	4
429	2024/4/21 19:36:29	151	微信	N/A	120.230.202.227(广东-韶关)	1	2	12	2	2	4	4	4	5	5	4	4	5	4	4	5	5	5	4	5	5	4	4	5	5	4	4	4	4	4	4	4	4	5	5	5	5	5
430	2024/4/21 19:37:23	83	微信	N/A	223.104.78.68(广东-广州)	1	2	5	2	2	5	5	5	5	5	5	5	5	5	5	5	5	5	5	5	5	5	5	5	5	5	5	5	5	5	5	5	5	5	5	5	5	5
431	2024/4/21 19:38:43	102	微信	N/A	120.235.175.231(广东-韶关)	1	2	1	2	2	5	5	5	5	5	5	5	5	5	5	5	5	5	5	5	4	4	4	4	4	5	5	5	5	5	5	5	5	5	5	5	5	5
432	2024/4/21 19:39:02	150	微信	N/A	223.104.74.89(广东-东莞)	1	2	2	2	2	5	5	5	5	5	5	5	5	5	5	5	5	5	5	5	5	5	5	5	5	5	5	5	5	5	5	5	5	5	5	5	5	5
433	2024/4/22 15:28:17	78	微信	N/A	58.17.89.22(江西-鹰潭)	3	4	9	1	1	2	2	2	2	2	2	2	2	2	2	2	2	2	2	2	3	3	3	3	3	3	3	3	3	3	3	3	3	3	3	3	3	3
434	2024/4/22 15:29:06	174	微信	N/A	117.136.127.125(江西-鹰潭)	3	7	16	1	2	2	2	2	2	2	2	2	2	2	2	2	2	2	2	2	3	3	3	3	3	3	3	3	3	3	3	3	3	3	3	3	3	3
435	2024/4/22 15:52:36	101	微信	N/A	39.144.140.234(四川-广元)	2	14	10	1	2	3	3	3	3	3	3	3	3	3	3	3	2	2	3	2	4	4	4	4	4	4	4	4	3	2	3	4	4	4	3	3	4	4
436	2024/4/22 15:54:32	90	微信	N/A	39.144.142.126(四川-达州)	1	9	6	2	1	3	3	3	3	3	3	3	3	3	3	3	2	2	3	1	4	4	4	4	4	4	4	4	4	2	4	4	4	4	4	4	4	3
437	2024/4/22 15:56:25	99	微信	N/A	110.191.3.221(四川-成都)	1	14	13	2	1	4	4	3	4	3	4	4	4	4	4	4	3	4	3	2	4	5	5	5	5	4	4	4	4	4	4	4	4	4	4	3	4	4
438	2024/4/22 15:58:46	113	微信	N/A	171.218.61.201(四川-成都)	1	8	5	1	1	4	4	3	3	3	3	4	3	3	4	4	3	3	3	2	4	5	5	5	5	4	3	3	3	4	4	3	3	4	4	4	4	4
439	2024/4/22 16:00:28	75	微信	N/A	171.216.243.52(四川-成都)	1	10	10	2	2	4	4	4	4	3	3	3	4	4	4	3	3	4	4	3	4	4	5	5	5	4	4	3	4	4	4	3	4	4	4	4	4	4
440	2024/4/22 16:02:42	102	微信	N/A	39.144.142.172(四川-达州)	2	14	12	2	2	4	4	3	3	3	4	4	4	4	3	4	3	3	4	2	4	5	5	5	5	4	4	4	4	2	4	4	4	4	4	3	4	4
441	2024/4/22 16:05:20	117	微信	N/A	39.144.142.140(四川-达州)	2	11	8	1	1	3	3	3	3	3	3	3	3	3	3	3	3	3	3	2	4	4	4	4	4	4	4	4	4	4	4	2	2	3	4	4	4	4
442	2024/4/23 9:20:42	249	微信	N/A	222.197.110.42(四川-成都)	1	14	10	2	1	4	4	4	5	5	5	5	5	5	5	5	5	5	5	2	5	5	5	5	5	5	5	5	5	5	5	5	5	5	5	5	5	5
443	2024/4/23 13:52:11	255	微信	N/A	39.144.137.240(四川-广安)	1	14	17	2	1	3	3	3	3	3	3	2	3	5	4	4	4	5	5	4	4	4	4	5	5	5	5	5	5	5	5	5	5	5	5	5	5	5
444	2024/5/3 11:42:02	180	微信	N/A	171.219.7.113(四川-成都)	1	14	10	2	1	3	3	2	3	3	3	3	3	4	3	3	4	4	4	4	3	4	4	4	4	4	4	4	4	4	4	4	4	4	4	4	4	4
445	2024/5/3 11:43:40	84	微信	N/A	111.55.146.23(黑龙江-哈尔滨)	1	14	10	2	1	4	4	4	4	4	3	3	3	3	3	3	3	3	3	3	4	5	5	5	5	3	4	4	4	4	4	4	4	4	4	4	4	4
446	2024/5/3 11:45:49	105	微信	N/A	171.218.92.171(四川-成都)	1	14	12	2	2	4	4	4	4	4	4	4	4	3	3	3	3	4	3	4	5	5	5	5	5	4	4	4	4	4	4	4	4	4	4	4	4	4
447	2024/5/3 11:48:45	136	微信	N/A	182.146.163.156(四川-泸州)	1	3	12	4	4	5	4	5	4	3	5	5	5	5	5	4	5	5	5	4	4	4	3	5	3	3	4	3	4	4	4	5	5	4	3	4	4	5
448	2024/5/3 11:48:52	132	微信	N/A	171.218.1.116(四川-绵阳)	1	3	6	1	5	5	5	5	5	4	4	4	5	4	5	4	4	5	4	4	3	3	4	4	4	4	3	4	4	4	4	4	4	4	4	4	4	4
449	2024/5/3 11:49:10	116	微信	N/A	116.169.2.162(四川-成都)	1	14	10	2	2	4	4	4	4	4	4	4	4	4	4	4	4	4	4	4	4	4	4	5	5	4	4	4	4	2	4	4	4	4	4	4	4	4
450	2024/5/3 11:51:32	125	微信	N/A	182.146.163.156(四川-泸州)	1	11	8	2	2	3	3	3	3	3	4	4	4	4	4	4	3	4	4	4	4	4	4	4	4	4	4	4	4	2	4	3	3	3	3	3	3	4
451	2024/5/3 11:51:58	95	微信	N/A	110.191.47.37(四川-成都)	1	3	3	2	2	4	4	3	4	3	4	4	3	4	3	3	4	3	3	3	5	4	4	4	5	4	4	4	4	4	5	5	5	5	4	5	5	4
452	2024/5/3 11:53:23	224	微信	N/A	223.104.216.72(四川-成都)	1	8	5	2	1	2	2	2	2	3	3	3	3	3	3	3	1	1	1	1	3	3	4	4	3	3	3	3	3	3	3	3	3	3	3	3	3	3
453	2024/5/3 11:55:56	102	微信	N/A	39.144.140.236(四川-广元)	1	14	2	1	1	2	2	2	3	3	3	3	2	3	3	3	1	1	3	1	4	4	4	4	4	4	4	4	4	4	4	2	2	3	2	3	3	3
454	2024/4/21 19:45:12	55	微信	N/A	120.230.194.183(广东-韶关)	2	4	1	1	2	4	2	4	4	4	2	2	2	2	3	1	3	3	3	3	3	4	3	3	3	3	3	1	3	3	3	3	3	3	3	3	3	3
455	2024/4/21 19:46:44	74	微信	N/A	120.230.194.165(广东-韶关)	1	2	5	2	2	5	5	5	5	5	5	5	5	5	5	5	5	5	5	5	5	5	5	5	5	5	5	5	5	5	5	5	5	5	5	5	5	5
456	2024/4/21 19:51:02	228	微信	N/A	183.21.240.216(广东-韶关)	1	2	10	2	2	3	5	4	4	4	4	5	5	5	5	5	5	5	5	5	5	4	4	4	4	4	4	4	4	4	4	4	4	4	4	4	4	4
457	2024/4/21 19:51:28	157	微信	N/A	125.89.244.7(广东-韶关)	1	2	5	2	2	5	5	5	5	5	5	5	5	5	5	5	5	5	5	5	5	5	5	5	5	5	5	5	5	5	5	5	5	5	5	5	5	5
458	2024/4/22 15:28:17	78	微信	N/A	58.17.89.22(江西-鹰潭)	3	4	9	1	1	2	2	2	2	2	2	2	2	2	2	2	2	2	2	2	3	3	3	3	3	3	3	3	3	3	3	3	3	3	3	3	3	3
459	2024/4/22 15:29:06	174	微信	N/A	117.136.127.125(江西-鹰潭)	3	7	16	1	2	2	2	2	2	2	2	2	2	2	2	2	2	2	2	2	3	3	3	3	3	3	3	3	3	3	3	3	3	3	3	3	3	3
460	2024/4/22 15:56:25	99	微信	N/A	110.191.3.221(四川-成都)	1	14	13	2	1	4	4	3	4	3	4	4	4	4	4	4	3	4	3	2	4	5	5	5	5	4	4	4	4	4	4	4	4	4	4	3	4	4
461	2024/4/22 15:58:46	113	微信	N/A	171.218.61.201(四川-成都)	1	8	5	1	1	4	4	3	3	3	3	4	3	3	4	4	3	3	3	2	4	5	5	5	5	4	3	3	3	4	4	3	3	4	4	4	4	4
462	2024/4/22 16:00:28	75	微信	N/A	171.216.243.52(四川-成都)	1	10	10	2	2	4	4	4	4	3	3	3	4	4	4	3	3	4	4	3	4	4	5	5	5	4	4	3	4	4	4	3	4	4	4	4	4	4
463	2024/4/22 16:02:42	102	微信	N/A	39.144.142.172(四川-达州)	2	14	12	2	2	4	4	3	3	3	4	4	4	4	3	4	3	3	4	2	4	5	5	5	5	4	4	4	4	2	4	4	4	4	4	3	4	4
464	2024/4/22 16:05:20	117	微信	N/A	39.144.142.140(四川-达州)	2	11	8	1	1	3	3	3	3	3	3	3	3	3	3	3	3	3	3	2	4	4	4	4	4	4	4	4	4	4	4	2	2	3	4	4	4	4
465	2024/4/23 9:20:42	249	微信	N/A	222.197.110.42(四川-成都)	1	14	10	2	1	4	4	4	5	5	5	5	5	5	5	5	5	5	5	2	5	5	5	5	5	5	5	5	5	5	5	5	5	5	5	5	5	5
466	2024/4/23 13:52:11	255	微信	N/A	39.144.137.240(四川-广安)	1	14	17	2	1	3	3	3	3	3	3	2	3	5	4	4	4	5	5	4	4	4	4	5	5	5	5	5	5	5	5	5	5	5	5	5	5	5
467	2024/5/3 11:42:02	180	微信	N/A	171.219.7.113(四川-成都)	1	14	10	2	1	3	3	2	3	3	3	3	3	4	3	3	4	4	4	4	3	4	4	4	4	4	4	4	4	4	4	4	4	4	4	4	4	4
468	2024/4/22 15:29:06	174	微信	N/A	117.136.127.125(江西-鹰潭)	3	7	16	1	2	2	2	2	2	2	2	2	2	2	2	2	2	2	2	2	3	3	3	3	3	3	3	3	3	3	3	3	3	3	3	3	3	3
469	2024/4/22 15:52:36	101	微信	N/A	39.144.140.234(四川-广元)	2	14	10	1	2	3	3	3	3	3	3	3	3	3	3	3	2	2	3	2	4	4	4	4	4	4	4	4	3	2	3	4	4	4	3	3	4	4
470	2024/4/22 15:54:32	90	微信	N/A	39.144.142.126(四川-达州)	1	9	6	2	1	3	3	3	3	3	3	3	3	3	3	3	2	2	3	1	4	4	4	4	4	4	4	4	4	2	4	4	4	4	4	4	4	3
471	2024/4/22 15:56:25	99	微信	N/A	110.191.3.221(四川-成都)	1	14	13	2	1	4	4	3	4	3	4	4	4	4	4	4	3	4	3	2	4	5	5	5	5	4	4	4	4	4	4	4	4	4	4	3	4	4
472	2024/4/22 15:58:46	113	微信	N/A	171.218.61.201(四川-成都)	1	8	5	1	1	4	4	3	3	3	3	4	3	3	4	4	3	3	3	2	4	5	5	5	5	4	3	3	3	4	4	3	3	4	4	4	4	4
473	2024/4/22 16:00:28	75	微信	N/A	171.216.243.52(四川-成都)	1	10	10	2	2	4	4	4	4	3	3	3	4	4	4	3	3	4	4	3	4	4	5	5	5	4	4	3	4	4	4	3	4	4	4	4	4	4
474	2024/4/21 19:23:21	341	微信	N/A	124.160.248.46(浙江-杭州)	1	10	8.5	3	2	4	4	4	4	4	4	4	4	5	5	5	5	4	5	4	5	5	5	5	5	5	5	5	5	5	5	5	5	5	5	5	5	5
475	2024/4/21 19:23:51	109	微信	N/A	120.230.194.80(广东-韶关)	1	2	10	2	2	5	5	5	5	5	5	5	5	5	5	5	5	5	5	5	4	4	4	4	4	4	4	4	5	5	5	5	5	5	5	5	5	5
476	2024/4/21 19:28:52	158	微信	N/A	125.89.244.218(广东-韶关)	1	14	6	2	2	5	5	5	5	5	5	5	5	5	5	5	5	5	5	5	5	5	5	5	5	2	4	4	4	4	4	4	4	4	4	4	4	4
477	2024/4/21 19:32:36	253	微信	N/A	112.96.106.164(广东-广州)	1	2	6	2	2	5	5	5	5	5	5	5	5	5	5	5	5	5	5	5	5	5	5	5	5	4	4	4	4	4	4	4	4	4	4	4	4	4
478	2024/4/21 19:34:52	92	微信	N/A	119.2.158.206(广东-广州)	1	2	5	2	2	5	5	5	5	5	5	5	5	5	5	5	5	5	5	5	4	4	4	4	4	4	4	4	4	4	4	4	4	4	4	4	4	4
479	2024/4/21 19:36:29	151	微信	N/A	120.230.202.227(广东-韶关)	1	2	12	2	2	4	4	4	5	5	4	4	5	4	4	5	5	5	4	5	5	4	4	5	5	4	4	4	4	4	4	4	4	5	5	5	5	5
480	2024/4/21 19:37:23	83	微信	N/A	223.104.78.68(广东-广州)	1	2	5	2	2	5	5	5	5	5	5	5	5	5	5	5	5	5	5	5	5	5	5	5	5	5	5	5	5	5	5	5	5	5	5	5	5	5
481	2024/4/21 19:38:43	102	微信	N/A	120.235.175.231(广东-韶关)	1	2	1	2	2	5	5	5	5	5	5	5	5	5	5	5	5	5	5	5	4	4	4	4	4	5	5	5	5	5	5	5	5	5	5	5	5	5
482	2024/4/21 19:39:02	150	微信	N/A	223.104.74.89(广东-东莞)	1	2	2	2	2	5	5	5	5	5	5	5	5	5	5	5	5	5	5	5	5	5	5	5	5	5	5	5	5	5	5	5	5	5	5	5	5	5
483	2024/4/21 19:39:05	165	微信	N/A	120.230.194.91(广东-韶关)	1	2	7	2	2	5	5	5	5	5	5	5	5	5	5	5	5	5	5	5	4	4	4	4	4	4	4	4	4	4	4	4	4	4	4	4	4	4
484	2024/4/21 19:39:06	125	微信	N/A	112.96.64.163(广东-佛山)	1	2	6	2	2	5	5	5	5	5	5	5	5	5	5	5	5	5	5	5	5	5	5	5	5	4	4	4	4	4	4	4	4	4	4	4	4	4
485	2024/4/21 19:39:12	145	微信	N/A	120.230.194.68(广东-韶关)	1	2	10	2	2	5	5	5	5	5	5	5	5	5	5	5	5	5	5	5	4	4	4	4	4	4	4	4	4	4	4	4	4	4	4	4	4	4
486	2024/4/21 19:39:23	145	微信	N/A	27.43.120.100(广东-韶关)	1	2	5	2	2	5	5	5	5	5	5	5	5	5	5	5	5	5	5	5	4	4	4	4	4	4	4	4	4	4	4	4	4	4	4	4	4	4
487	2024/4/21 19:39:48	175	微信	N/A	122.138.84.91(吉林-通化)	1	3	1	2	1	3	3	3	3	3	3	3	3	3	3	3	3	3	3	3	4	4	4	4	4	4	4	4	4	4	4	4	4	4	4	4	4	4
488	2024/4/21 19:40:10	227	微信	N/A	27.43.120.187(广东-韶关)	1	2	6	2	2	5	5	5	5	5	5	5	5	5	5	5	5	5	5	5	4	4	4	4	4	4	4	4	4	4	4	4	4	4	4	4	4	4
489	2024/4/21 19:40:29	75	微信	N/A	119.2.152.254(广东-广州)	1	2	8	2	2	5	5	5	5	5	5	5	5	5	5	5	5	5	5	5	5	5	5	5	5	5	5	5	5	5	5	5	5	5	5	5	5	5
490	2024/4/21 19:41:24	99	微信	N/A	119.2.150.100(广东-广州)	1	2	6	2	2	5	5	5	5	5	5	5	5	5	5	5	5	5	5	5	5	5	5	5	5	5	5	5	5	5	5	5	5	5	5	5	5	5
491	2024/4/21 19:42:22	118	微信	N/A	125.89.246.128(广东-韶关)	1	2	10	2	2	4	4	4	4	4	4	4	4	4	4	4	4	4	4	5	4	5	4	4	4	4	5	4	5	4	4	4	5	5	4	5	4	5
492	2024/4/21 19:42:36	115	微信	N/A	27.43.120.187(广东-韶关)	1	2	6	2	2	5	5	5	5	5	5	5	5	5	5	5	5	5	5	5	4	4	4	4	4	4	4	4	4	4	4	4	4	4	4	4	4	4
493	2024/4/21 19:42:49	142	微信	N/A	183.46.40.49(广东-汕头)	4	1	3	2	2	3	3	3	3	3	3	3	3	3	3	3	3	3	3	3	4	4	4	4	4	3	3	3	3	3	3	3	3	3	3	3	3	3
494	2024/4/21 19:43:10	175	微信	N/A	183.21.230.195(广东-韶关)	1	2	6	2	5	5	5	5	5	5	5	5	5	5	5	5	5	5	5	5	5	5	5	5	5	5	5	5	5	5	5	5	5	5	5	5	5	5
495	2024/4/21 19:43:18	96	微信	N/A	119.2.159.39(广东-广州)	1	2	6	2	2	5	5	5	5	5	5	5	5	5	5	5	5	5	5	5	5	5	5	5	5	4	4	4	4	4	4	4	4	4	4	4	4	4
496	2024/4/21 19:44:01	69	微信	N/A	120.230.194.183(广东-韶关)	1	1	5	2	2	1	1	5	1	5	5	5	4	2	4	2	2	2	2	2	4	4	3	4	2	3	3	3	3	3	3	3	3	3	3	3	3	3
497	2024/4/22 10:47:30	116	微信	N/A	58.17.89.22(江西-鹰潭)	3	4	5	2	2	1	2	2	2	2	2	2	2	2	2	2	2	2	2	2	4	4	4	4	4	2	2	2	1	4	4	4	5	4	2	5	4	2
498	2024/4/22 15:28:17	78	微信	N/A	58.17.89.22(江西-鹰潭)	3	4	9	1	1	2	2	2	2	2	2	2	2	2	2	2	2	2	2	2	3	3	3	3	3	3	3	3	3	3	3	3	3	3	3	3	3	3
499	2024/4/22 15:29:06	174	微信	N/A	117.136.127.125(江西-鹰潭)	3	7	16	1	2	2	2	2	2	2	2	2	2	2	2	2	2	2	2	2	3	3	3	3	3	3	3	3	3	3	3	3	3	3	3	3	3	3
500	2024/4/22 15:52:36	101	微信	N/A	39.144.140.234(四川-广元)	2	14	10	1	2	3	3	3	3	3	3	3	3	3	3	3	2	2	3	2	4	4	4	4	4	4	4	4	3	2	3	4	4	4	3	3	4	4
501	2024/4/22 15:54:32	90	微信	N/A	39.144.142.126(四川-达州)	1	9	6	2	1	3	3	3	3	3	3	3	3	3	3	3	2	2	3	1	4	4	4	4	4	4	4	4	4	2	4	4	4	4	4	4	4	3
502	2024/4/22 15:56:25	99	微信	N/A	110.191.3.221(四川-成都)	1	14	13	2	1	4	4	3	4	3	4	4	4	4	4	4	3	4	3	2	4	5	5	5	5	4	4	4	4	4	4	4	4	4	4	3	4	4
503	2024/4/22 15:58:46	113	微信	N/A	171.218.61.201(四川-成都)	1	8	5	1	1	4	4	3	3	3	3	4	3	3	4	4	3	3	3	2	4	5	5	5	5	4	3	3	3	4	4	3	3	4	4	4	4	4
504	2024/4/22 16:00:28	75	微信	N/A	171.216.243.52(四川-成都)	1	10	10	2	2	4	4	4	4	3	3	3	4	4	4	3	3	4	4	3	4	4	5	5	5	4	4	3	4	4	4	3	4	4	4	4	4	4
505	2024/4/21 22:22:05	78	微信	N/A	119.2.145.62(广东-广州)	1	2	2	2	2	5	5	5	5	5	3	5	5	5	5	5	5	5	5	5	5	5	5	5	5	5	5	5	5	5	5	5	4	4	4	4	4	4
506	2024/4/21 22:23:09	129	微信	N/A	120.230.194.128(广东-韶关)	1	2	9	2	2	5	5	5	5	5	5	5	5	5	5	5	5	5	5	5	5	5	5	5	5	4	4	4	4	4	4	4	4	4	4	4	4	4
507	2024/4/21 22:30:12	161	微信	N/A	183.21.240.115(广东-韶关)	1	2	1	2	2	5	5	5	5	5	5	5	5	5	5	5	5	5	5	5	4	4	4	4	4	4	4	4	4	4	4	4	4	4	4	4	4	4
508	2024/4/22 5:57:05	110	微信	N/A	111.72.250.127(江西-鹰潭)	3	2	9	2	2	3	3	3	3	3	3	3	3	3	3	3	3	3	3	3	4	4	4	4	4	3	4	4	4	4	5	4	4	4	4	4	4	4
509	2024/4/22 6:18:54	129	微信	N/A	180.98.214.18(江苏-苏州)	1	2	20	4	4	5	5	5	5	5	5	5	5	5	5	5	5	5	5	5	5	5	5	5	5	5	5	5	5	5	5	5	5	5	5	5	5	5
510	2024/4/22 8:18:14	67	微信	N/A	58.17.89.22(江西-鹰潭)	3	4	5	1	2	2	2	2	2	2	2	2	2	2	2	2	2	2	2	2	3	3	3	3	3	3	3	3	3	3	3	3	3	3	3	3	3	3
511	2024/4/22 10:46:49	154	微信	N/A	58.17.89.22(江西-鹰潭)	4	4	3	1	1	2	2	2	2	2	2	2	2	2	2	2	2	2	2	2	3	3	3	3	3	3	3	3	3	3	3	3	3	3	3	3	3	3
512	2024/4/22 10:47:30	116	微信	N/A	58.17.89.22(江西-鹰潭)	3	4	5	2	2	1	2	2	2	2	2	2	2	2	2	2	2	2	2	2	4	4	4	4	4	2	2	2	1	4	4	4	5	4	2	5	4	2
513	2024/4/22 15:28:17	78	微信	N/A	58.17.89.22(江西-鹰潭)	3	4	9	1	1	2	2	2	2	2	2	2	2	2	2	2	2	2	2	2	3	3	3	3	3	3	3	3	3	3	3	3	3	3	3	3	3	3
514	2024/4/22 15:29:06	174	微信	N/A	117.136.127.125(江西-鹰潭)	3	7	16	1	2	2	2	2	2	2	2	2	2	2	2	2	2	2	2	2	3	3	3	3	3	3	3	3	3	3	3	3	3	3	3	3	3	3
515	2024/4/22 15:52:36	101	微信	N/A	39.144.140.234(四川-广元)	2	14	10	1	2	3	3	3	3	3	3	3	3	3	3	3	2	2	3	2	4	4	4	4	4	4	4	4	3	2	3	4	4	4	3	3	4	4
516	2024/4/22 15:54:32	90	微信	N/A	39.144.142.126(四川-达州)	1	9	6	2	1	3	3	3	3	3	3	3	3	3	3	3	2	2	3	1	4	4	4	4	4	4	4	4	4	2	4	4	4	4	4	4	4	3
517	2024/4/22 15:56:25	99	微信	N/A	110.191.3.221(四川-成都)	1	14	13	2	1	4	4	3	4	3	4	4	4	4	4	4	3	4	3	2	4	5	5	5	5	4	4	4	4	4	4	4	4	4	4	3	4	4
518	2024/4/22 15:58:46	113	微信	N/A	171.218.61.201(四川-成都)	1	8	5	1	1	4	4	3	3	3	3	4	3	3	4	4	3	3	3	2	4	5	5	5	5	4	3	3	3	4	4	3	3	4	4	4	4	4
519	2024/4/22 16:00:28	75	微信	N/A	171.216.243.52(四川-成都)	1	10	10	2	2	4	4	4	4	3	3	3	4	4	4	3	3	4	4	3	4	4	5	5	5	4	4	3	4	4	4	3	4	4	4	4	4	4
520	2024/4/22 16:02:42	102	微信	N/A	39.144.142.172(四川-达州)	2	14	12	2	2	4	4	3	3	3	4	4	4	4	3	4	3	3	4	2	4	5	5	5	5	4	4	4	4	2	4	4	4	4	4	3	4	4
521	2024/4/22 16:05:20	117	微信	N/A	39.144.142.140(四川-达州)	2	11	8	1	1	3	3	3	3	3	3	3	3	3	3	3	3	3	3	2	4	4	4	4	4	4	4	4	4	4	4	2	2	3	4	4	4	4
522	2024/4/23 9:20:42	249	微信	N/A	222.197.110.42(四川-成都)	1	14	10	2	1	4	4	4	5	5	5	5	5	5	5	5	5	5	5	2	5	5	5	5	5	5	5	5	5	5	5	5	5	5	5	5	5	5
523	2024/4/23 13:52:11	255	微信	N/A	39.144.137.240(四川-广安)	1	14	17	2	1	3	3	3	3	3	3	2	3	5	4	4	4	5	5	4	4	4	4	5	5	5	5	5	5	5	5	5	5	5	5	5	5	5
524	2024/5/3 11:42:02	180	微信	N/A	171.219.7.113(四川-成都)	1	14	10	2	1	3	3	2	3	3	3	3	3	4	3	3	4	4	4	4	3	4	4	4	4	4	4	4	4	4	4	4	4	4	4	4	4	4
525	2024/5/3 11:43:40	84	微信	N/A	111.55.146.23(黑龙江-哈尔滨)	1	14	10	2	1	4	4	4	4	4	3	3	3	3	3	3	3	3	3	3	4	5	5	5	5	3	4	4	4	4	4	4	4	4	4	4	4	4
526	2024/5/3 11:45:49	105	微信	N/A	171.218.92.171(四川-成都)	1	14	12	2	2	4	4	4	4	4	4	4	4	3	3	3	3	4	3	4	5	5	5	5	5	4	4	4	4	4	4	4	4	4	4	4	4	4
527	2024/5/3 11:48:45	136	微信	N/A	182.146.163.156(四川-泸州)	1	3	12	4	4	5	4	5	4	3	5	5	5	5	5	4	5	5	5	4	4	4	3	5	3	3	4	3	4	4	4	5	5	4	3	4	4	5
528	2024/5/3 11:48:52	132	微信	N/A	171.218.1.116(四川-绵阳)	1	3	6	1	5	5	5	5	5	4	4	4	5	4	5	4	4	5	4	4	3	3	4	4	4	4	3	4	4	4	4	4	4	4	4	4	4	4
529	2024/5/3 11:49:10	116	微信	N/A	116.169.2.162(四川-成都)	1	14	10	2	2	4	4	4	4	4	4	4	4	4	4	4	4	4	4	4	4	4	4	5	5	4	4	4	4	2	4	4	4	4	4	4	4	4
530	2024/5/3 11:51:32	125	微信	N/A	182.146.163.156(四川-泸州)	1	11	8	2	2	3	3	3	3	3	4	4	4	4	4	4	3	4	4	4	4	4	4	4	4	4	4	4	4	2	4	3	3	3	3	3	3	4
531	2024/5/3 11:51:58	95	微信	N/A	110.191.47.37(四川-成都)	1	3	3	2	2	4	4	3	4	3	4	4	3	4	3	3	4	3	3	3	5	4	4	4	5	4	4	4	4	4	5	5	5	5	4	5	5	4
532	2024/4/22 10:46:49	154	微信	N/A	58.17.89.22(江西-鹰潭)	4	4	3	1	1	2	2	2	2	2	2	2	2	2	2	2	2	2	2	2	3	3	3	3	3	3	3	3	3	3	3	3	3	3	3	3	3	3
533	2024/4/22 10:47:30	116	微信	N/A	58.17.89.22(江西-鹰潭)	3	4	5	2	2	1	2	2	2	2	2	2	2	2	2	2	2	2	2	2	4	4	4	4	4	2	2	2	1	4	4	4	5	4	2	5	4	2
534	2024/4/22 10:46:49	154	微信	N/A	58.17.89.22(江西-鹰潭)	4	4	3	1	1	2	2	2	2	2	2	2	2	2	2	2	2	2	2	2	3	3	3	3	3	3	3	3	3	3	3	3	3	3	3	3	3	3
535	2024/4/22 10:46:49	154	微信	N/A	58.17.89.22(江西-鹰潭)	4	4	3	1	1	2	2	2	2	2	2	2	2	2	2	2	2	2	2	2	3	3	3	3	3	3	3	3	3	3	3	3	3	3	3	3	3	3

## Sheet: EFA
序号	来自IP	1. 您所在医院的级别	2.您所在的科室( )	3. 您在临床护理岗位的工作年限（ ） 可保留小数点一位	4.您的最高学历	5.您的职称	1.你知道血管活性药物的定义吗？	2.你知道血管活性药物血管活性药物的分类吗？	3.你知道血管活动药物的不良反应吗	4.你知道输注血管活性药物的通路选则吗？	5.你知道血管活性药物的输注要求吗？	6.你知道血管活性药物的正确配置吗?	7.你知道常用血管活性药物的规格吗?	8.你知道常用血管活性药物输注过程中的注意事项吗?	10.你知道宜使用注射泵输注血管活性药物吗?	11.你知道泵入血管活性药物的注射泵的正确使用吗?	12.你知道泵入血管活性药物的注射泵的常见报警及处理吗?	14.你知道在同时输注多种血管活性药物时，应在输注管路头端和尾端分别做好标识吗?	15.你知道在哪些情况下宜使用双泵续泵血管活性药物吗?	16.你知道在血管活性药物的初始使用或剂量调整及稳定时，分别应多久监测一次血压、心理、心律、呼吸，血氧饱和度等吗?	17.你知道停止血管活性药物输注时，应先撤除注射器及输注管路，用空注射器抽吸输液端口直到抽出血液后再封管吗?	18.我认为血管活性药物输注护理团标具有很强的临床指导意义	19.我愿意在日常工作中将血管活性药物输注护理团标的要求应用到临床工作中	20.我认为临床护士掌握血管活性药物护理相关知识非常重要	21.我认为对血管活性药物输注过程中动态评估非常重要	22.我认为医院(科室)应定期开展关于血管活性药物输注护理的专项培训	23.我会主动评估血管活性药物输注通道及周围皮肤的情况	24.在输注血管活性药物时，我会随时观察给药速度和剩余药量	25.在输注血管活性药物时，我会使用标签粘贴于注射器上，而且标签上患者姓名、床号、药物名称、剂量、配置日期、时间、配药人标识完整	26.在输注血管活性药物的管路中有回血，我会及时予以更换	27.在输注血管活性药物的管路头端和尾端，我会主动分别做好标识	28.在血管活性药物输注即将完毕时，我会提前准备药物并做好续泵准备	29.在变更药物时，我会更换泵用注射器及输注管路	30.在使用血管活性药物时，我会与医生确认预期治疗目标，在输注过程中、调整输注速度、更换注射器和停止给药后， 我会监测血压、心律及心律。	31.在使用血管活性药物前，我会双人核对医嘱，确认药物的用量、用法、速度，有疑问及时与医生核实。	32.在使用血管活性药物前，我会评估血管通路、注射泵功能和蓄电池电量是否满足输注要求。	33.在连接血管活性药物输注管路或静脉导管通路时，我会确保药液排至输注管路接口处。	32.我在血管活性药物输注前会遵医嘱精准配置药物浓度和设定输注速度。	33.在使用血管活性药物过程中，我会评估患者血压、心率、心律、末梢循环、尿量等。
1	39.144.140.247(四川-广元)	1	7	18	2	2	3	3	3	3	3	3	3	3	3	3	3	3	3	3	3	4	4	4	4	4	4	3	3	3	3	1	3	3	3	5	3	3	1
2	110.191.53.194(四川-成都)	1	7	12	1	1	4	2	4	4	4	5	4	4	3	5	5	3	1	1	3	4	4	4	5	5	5	5	4	5	5	5	5	5	5	5	5	5	5
3	171.216.245.65(四川-成都)	1	7	27	2	3	5	5	5	5	5	5	5	5	5	5	5	5	5	5	5	5	5	5	5	5	5	5	5	5	5	5	5	5	5	5	5	5	5
4	139.207.0.220(四川-成都)	1	7	12	2	1	4	4	4	4	4	4	4	4	4	4	4	4	4	4	4	4	4	4	4	4	4	4	4	4	4	4	4	4	5	4	4	4	4
5	125.65.149.14(四川-泸州)	1	7	28	2	2	3	3	3	2	3	3	3	3	3	2	2	2	2	2	2	5	5	5	5	5	4	3	3	3	2	3	3	3	4	4	2	4	4
6	182.129.149.139(四川-泸州)	1	7	10	2	1	3	3	3	3	3	3	3	3	3	3	3	3	3	3	3	5	5	5	5	5	5	5	5	5	5	5	5	5	5	5	5	5	5
7	171.218.93.183(四川-成都)	1	7	23	2	2	3	2	3	3	2	3	2	2	2	3	3	2	2	2	2	4	4	4	4	4	4	4	4	3	2	4	2	4	4	4	4	4	4
8	223.104.218.174(四川-成都)	1	7	19	2	3	3	3	3	3	3	3	3	3	3	3	3	3	3	3	3	4	4	4	4	4	4	4	4	4	4	4	4	4	4	4	5	5	5
9	101.206.35.62(四川-泸州)	1	12	12	2	1	3	3	2	3	3	3	3	3	3	3	3	3	3	3	3	4	4	4	4	4	4	4	4	4	4	4	4	4	4	4	4	4	4
10	182.146.179.158(四川-泸州)	1	7	11	2	1	3	3	3	4	4	4	4	4	5	5	5	5	5	5	5	5	5	5	5	5	5	5	5	5	5	5	5	5	5	5	5	5	5
11	171.218.61.2(四川-成都)	1	7	24	2	2	1	2	2	2	2	2	2	2	2	2	2	2	2	2	2	3	3	3	3	3	3	3	3	3	3	3	3	3	3	3	3	3	3
12	171.219.41.211(四川-成都)	1	7	6	2	1	5	5	5	5	5	5	5	5	5	5	5	5	5	5	5	5	5	5	5	5	5	5	5	5	5	5	5	5	5	5	5	5	5
13	110.191.90.250(四川-成都)	1	7	16	2	1	4	4	4	4	4	4	4	4	4	4	4	4	4	4	4	3	3	3	3	3	3	3	3	3	3	3	3	3	3	3	3	3	3
14	171.220.100.121(四川-成都)	1	1	14	2	2	3	3	3	3	4	4	3	3	4	4	4	5	3	4	3	5	5	5	5	5	4	4	5	5	5	5	5	5	5	5	5	5	5
15	221.182.82.113(四川-泸州)	1	7	10	2	1	3	3	3	2	2	2	2	2	2	2	2	2	2	2	2	4	4	4	4	4	4	4	4	4	4	4	4	4	4	4	4	4	4
16	223.104.218.179(四川-成都)	1	2	2..9	2	1	2	2	2	2	2	2	2	3	4	4	3	3	2	3	5	5	5	5	5	5	4	4	4	4	4	4	4	4	4	4	4	4	4
17	39.144.142.174(四川-达州)	1	2	5	2	1	3	3	3	4	4	4	3	3	4	4	4	4	3	3	3	5	5	5	5	5	5	4	4	4	4	4	4	5	4	5	4	5	5
18	171.210.37.250(四川-成都)	1	12	9.6	2	1	4	3	3	4	3	4	4	3	5	5	4	5	4	4	4	4	4	5	5	5	4	4	4	4	3	5	4	5	5	5	5	5	5
19	182.145.134.168(四川-成都)	1	2	12	2	2	5	5	5	5	5	5	5	5	5	5	4	4	4	4	4	4	4	4	4	4	4	4	4	4	4	4	4	4	4	4	4	4	4
20	112.45.195.41(四川-泸州)	1	6	5	2	1	4	4	4	5	4	5	4	5	5	5	5	5	1	3	3	4	3	5	5	3	5	4	5	4	5	5	5	5	4	5	5	5	5
21	39.144.142.154(四川-达州)	1	7	7.5	2	1	3	3	3	2	2	2	2	3	4	4	4	2	2	2	2	4	4	4	4	4	4	3	5	3	2	2	2	3	5	2	5	5	3
22	171.219.87.170(四川-成都)	1	7	6.5	2	1	3	3	3	3	3	3	3	3	3	3	3	3	3	3	3	4	4	4	4	4	3	3	3	3	3	3	3	3	3	3	3	3	3
23	223.104.219.12(四川-成都)	1	2	12	2	2	1	1	2	3	2	2	2	2	3	4	3	3	1	2	2	3	4	4	4	3	4	4	4	3	2	4	4	4	4	4	4	4	4
24	110.191.58.163(四川-成都)	1	14	10	1	1	4	4	4	4	3	5	5	5	5	5	5	5	5	5	5	4	4	5	5	5	5	5	5	4	5	5	4	4	5	5	4	5	5
25	171.219.12.119(四川-成都)	1	4	1	1	1	3	2	3	3	3	3	3	3	4	4	4	5	4	4	3	5	5	5	5	5	4	4	4	4	4	4	4	4	4	4	4	4	4
26	36.170.83.101(四川-泸州)	1	7	24年	2	2	4	4	4	3	4	3	3	4	4	4	5	4	2	3	2	5	5	5	5	5	5	5	4	5	5	5	5	5	5	4	5	5	4
27	39.144.142.140(四川-达州)	1	3	1.5	2	5	4	4	4	4	3	4	4	4	3	3	3	3	3	3	3	4	4	4	4	4	3	4	3	4	4	4	4	4	4	4	4	4	4
28	117.136.64.71(四川-成都)	1	14	11	2	1	3	3	3	3	4	4	3	4	3	3	2	4	3	3	2	4	5	5	5	5	4	4	5	5	4	5	5	5	5	5	5	5	5
29	110.191.42.204(四川-成都)	1	1	14	2	2	5	4	4	5	5	5	5	5	5	5	5	5	5	5	5	5	5	5	5	5	5	5	5	5	5	5	5	5	5	5	5	5	5
30	112.45.194.88(四川-泸州)	1	1	1	1	1	3	3	3	3	3	2	2	3	3	3	3	3	3	3	3	4	4	4	4	4	4	4	4	4	4	4	4	4	4	4	4	4	4
31	112.45.195.169(四川-泸州)	1	3	1.5	2	5	3	3	3	3	3	4	3	3	3	3	4	3	3	3	4	4	4	4	4	4	4	4	4	4	3	5	4	4	4	4	4	4	4
32	116.169.10.38(四川-成都)	1	4	1	1	5	4	3	3	3	3	4	4	4	3	4	3	3	4	4	4	4	4	4	4	4	4	3	4	4	4	4	4	3	4	4	4	3	4
33	116.169.4.85(四川-成都)	1	2	1.5	2	1	3	3	3	4	4	4	3	4	4	3	3	4	4	4	5	4	4	5	5	5	4	4	4	4	4	4	3	4	5	5	5	5	4
34	139.207.153.146(四川-成都)	1	2	18	2	2	4	4	4	4	4	4	4	4	4	4	4	4	4	4	4	4	4	4	4	4	4	4	4	4	4	4	3	4	4	4	4	4	3
35	39.144.55.101(辽宁-大连)	1	10	12	2	2	3	2	2	3	3	3	3	3	3	3	3	3	3	3	3	4	4	4	4	4	4	4	5	3	2	4	4	4	4	4	4	4	4
36	182.130.199.146(四川-泸州)	1	7	4.5	2	1	3	3	3	3	3	3	3	3	4	4	3	4	4	4	3	4	4	4	4	4	4	4	5	5	5	5	5	5	5	5	5	5	5
37	39.144.142.159(四川-达州)	1	7	3+	2	1	3	3	3	4	3	2	3	3	3	3	3	3	3	3	3	4	4	4	4	4	4	4	4	4	4	4	4	4	4	4	4	4	4
38	125.65.156.1(四川-泸州)	1	7	11	2	1	5	5	5	5	5	5	5	5	5	5	5	5	5	5	5	5	5	5	5	5	5	5	5	5	5	5	5	5	5	5	5	5	5
39	115.206.7.129(浙江-杭州)	1	10	12	2	2	3	3	3	3	3	3	3	3	3	3	3	3	3	3	3	4	4	4	4	4	4	4	4	4	4	4	4	4	4	4	4	4	4
40	112.10.247.159(浙江-杭州)	1	10	11	2	2	3	3	4	4	3	3	3	4	3	3	4	5	4	4	4	4	4	4	4	4	4	4	4	3	3	5	3	4	4	4	4	4	4
41	218.109.196.18(浙江-杭州)	1	10	11	2	2	4	4	4	4	4	4	4	4	5	5	5	5	5	4	4	5	5	4	5	5	4	5	4	5	4	5	4	4	4	4	4	4	4
42	175.166.202.129(辽宁-大连)	1	10	14	2	2	4	4	3	4	4	4	3	3	3	3	4	5	4	4	4	3	3	4	4	4	5	5	4	4	4	4	4	4	4	4	4	4	4
43	115.192.124.147(浙江-杭州)	1	10	11	2	2	4	4	2	4	4	4	4	2	2	2	2	4	2	2	2	4	4	4	4	4	3	3	3	3	3	3	3	4	4	4	4	4	3
44	58.100.50.69(浙江-杭州)	1	14	10	2	2	4	4	4	4	4	4	4	4	4	4	4	4	4	4	4	4	4	4	4	4	4	4	4	4	4	5	4	4	4	4	4	5	4
45	117.136.111.198(浙江-杭州)	1	10	15	2	2	5	4	4	4	4	4	3	3	4	4	4	5	4	5	4	5	5	5	5	5	5	5	5	5	5	5	5	5	5	5	5	5	5
46	171.220.104.68(四川-成都)	1	8	1.5	2	1	3	4	4	4	4	4	4	4	4	3	3	4	3	4	3	4	4	4	4	4	4	4	5	4	4	5	4	5	5	4	4	4	4
47	101.206.169.22(四川-成都)	1	14	12	2	2	4	5	4	4	5	4	5	5	5	4	3	5	5	4	3	4	4	5	5	5	4	5	5	4	4	5	4	5	5	4	4	4	5
48	39.144.139.58(四川-成都)	1	14	7	2	1	3	3	3	3	3	3	3	3	3	4	3	3	3	4	3	4	4	4	4	4	4	4	4	4	4	4	4	4	4	4	4	4	4
49	39.144.137.62(四川-成都)	1	14	14	2	2	3	3	3	3	3	3	3	3	3	3	3	3	3	3	3	4	4	4	4	4	4	4	4	4	2	4	4	4	4	4	4	4	4
50	39.144.138.197(四川-成都)	1	14	6	2	1	4	5	4	4	3	5	4	4	3	2	2	1	2	4	2	5	5	5	5	5	4	4	4	4	2	4	5	5	4	4	4	4	4
51	171.219.203.186(四川-成都)	1	14	7	2	1	4	4	4	4	4	4	4	4	4	4	4	4	4	4	4	4	4	4	4	4	4	4	4	4	4	4	4	4	4	4	4	4	4
52	117.136.64.79(四川-成都)	1	14	10	2	1	4	4	3	4	3	4	3	3	3	3	3	3	3	3	3	5	5	5	5	4	5	5	5	5	5	4	5	4	4	4	5	4	5
53	171.219.192.86(四川-成都)	1	14	20	4	4	5	5	5	5	5	5	5	5	5	5	5	5	5	5	5	5	5	5	5	5	5	5	5	5	5	5	5	5	5	5	5	5	5
54	116.169.2.67(四川-成都)	1	14	12	2	2	3	3	3	3	3	3	3	4	5	5	5	5	5	5	2	4	4	5	4	5	4	5	5	4	3	5	5	5	4	5	5	5	5
55	182.145.141.186(四川-成都)	1	7	16	2	2	2	2	2	2	2	2	2	2	2	2	2	2	2	2	2	3	1	4	4	3	3	3	4	3	3	3	3	4	4	4	4	4	4
56	171.210.199.163(四川-成都)	1	2	20	2	2	2	2	2	2	2	2	3	3	3	3	3	3	3	3	3	4	4	4	4	4	2	4	4	4	4	4	4	4	4	4	4	4	4
57	223.104.218.38(四川-成都)	2	14	5	2	1	3	3	3	3	3	3	3	3	3	5	5	5	3	3	3	5	5	5	5	5	5	5	5	5	5	5	5	5	5	5	5	5	5
58	223.104.218.187(四川-成都)	1	1	1年	2	1	3	2	3	3	3	3	2	3	2	2	2	2	2	3	3	4	4	4	4	4	4	3	4	3	3	4	4	4	3	3	3	4	4
59	171.218.9.132(四川-泸州)	2	14	2.5年	1	1	2	2	3	3	2	2	3	3	3	3	4	4	1	3	2	3	4	5	5	5	4	3	5	2	1	5	2	3	3	4	3	4	3
60	39.144.140.228(四川-广元)	1	12	3	2	1	4	4	4	5	4	4	3	4	4	4	4	4	1	2	2	4	4	5	5	4	4	4	3	4	4	4	4	3	4	3	5	4	3
61	110.191.29.86(四川-成都)	3	14	5	1	1	3	2	3	3	2	3	2	3	3	3	3	2	2	2	2	3	3	4	4	4	3	3	2	3	2	4	3	4	3	3	3	3	3
62	116.169.6.35(四川-成都)	1	1	8	2	2	3	3	3	3	3	3	3	3	4	4	4	5	2	3	5	4	4	5	5	5	4	4	5	3	3	5	5	4	5	5	5	5	5
63	39.144.142.142(四川-达州)	3	14	7	2	1	3	3	3	5	5	4	4	4	4	4	5	4	4	5	5	5	5	5	5	5	4	4	4	3	5	5	5	5	5	5	5	5	4
64	39.144.140.233(四川-广元)	2	14	12.2	2	2	2	3	4	4	3	3	3	2	4	3	4	2	2	3	2	4	4	4	4	4	3	4	5	4	3	4	3	4	5	3	4	3	3
65	39.144.142.141(四川-达州)	4	1	3年	1	1	3	3	2	3	4	2	2	3	2	3	3	3	2	3	3	4	4	4	4	4	4	4	4	3	3	4	4	3	4	4	4	4	4
66	171.218.48.103(四川-成都)	2	14	4	1	1	3	3	2	4	4	4	4	3	4	4	4	3	3	4	3	4	4	5	5	5	4	3	4	4	4	4	4	4	4	4	4	4	4
67	223.104.218.136(四川-成都)	1	1	8	2	1	2	2	2	3	3	3	2	3	3	3	3	3	2	3	2	4	4	4	4	4	4	4	4	3	4	4	2	4	5	4	4	5	4
68	112.45.194.72(四川-泸州)	1	9	1.5	3	1	3	3	3	4	4	4	4	4	4	4	4	4	4	3	4	4	4	5	5	5	4	4	5	3	3	5	5	5	5	5	5	5	5
69	39.144.142.160(四川-达州)	1	12	3.5	2	1	2	2	2	2	3	3	3	3	3	3	2	3	2	2	2	1	1	1	1	1	2	2	2	2	4	4	4	4	4	4	4	4	4
70	39.144.142.173(四川-达州)	4	1	两年半	1	1	3	3	3	3	3	3	3	3	3	3	3	3	3	3	3	4	4	5	5	5	4	4	4	3	4	4	4	4	4	4	4	4	4
71	110.191.26.154(四川-成都)	2	14	5	1	1	4	4	4	4	4	4	4	4	4	4	4	4	4	4	4	4	4	4	4	4	4	4	4	4	3	4	4	4	4	4	4	4	4
72	116.169.80.78(四川-未知)	1	1	8	2	1	3	2	4	3	3	3	3	3	3	3	3	3	3	3	3	5	5	5	5	5	5	5	5	5	5	5	5	5	5	5	5	5	5
73	223.104.218.34(四川-成都)	1	11	8	2	1	3	3	3	3	3	3	3	3	3	3	3	3	3	3	3	5	5	5	5	5	4	4	4	4	4	4	4	4	4	4	4	4	4
74	223.104.218.194(四川-成都)	1	1	2	2	1	3	2	3	3	2	3	2	3	3	3	2	2	2	3	2	4	4	4	4	4	3	4	4	3	4	4	3	4	4	3	4	4	4
75	39.144.208.209(新疆-乌鲁木齐)	1	14	13年	2	2	3	4	4	4	4	4	4	4	5	5	4	5	4	5	5	4	4	4	4	4	4	3	4	4	5	5	5	4	4	4	5	5	4
76	117.177.196.179(四川-宜宾)	2	14	10.5	2	2	3	3	3	4	4	4	4	4	4	4	4	5	5	4	4	4	4	4	4	4	4	3	3	3	4	4	4	4	4	4	4	4	4
77	101.206.137.197(四川-泸州)	3	14	10年	2	2	4	3	3	3	3	3	3	3	3	3	3	3	4	3	3	5	5	5	5	5	5	5	5	4	5	5	5	5	5	5	5	5	5
78	125.65.158.247(四川-泸州)	1	1	13	2	1	4	4	4	4	4	4	4	4	4	4	4	4	2	4	4	4	4	4	4	4	4	4	4	4	4	4	4	4	4	4	4	4	4
79	117.174.158.12(四川-泸州)	1	1	24	2	1	3	3	4	3	3	3	3	3	3	3	3	3	3	3	3	4	4	4	4	4	4	4	4	4	4	4	4	4	4	5	4	5	5
80	182.146.243.59(四川-泸州)	1	9	5	2	1	3	3	3	3	3	3	3	3	4	4	4	4	4	4	4	5	5	5	5	5	5	5	5	5	2	5	3	5	5	5	5	5	5
81	171.209.123.145(四川-成都)	1	6	10	2	2	5	3	4	4	4	4	4	4	4	4	4	4	4	3	3	5	5	5	5	5	5	5	5	5	5	5	5	5	5	5	4	4	4
82	223.104.219.29(四川-成都)	1	1	9	2	1	3	2	2	3	2	2	2	2	2	2	2	3	2	2	3	5	5	5	5	5	4	4	4	4	4	4	4	5	5	5	5	5	5
83	171.214.62.113(四川-泸州)	1	1	14	2	1	4	4	5	5	5	5	5	5	5	5	5	5	5	5	5	5	5	5	5	5	5	5	4	5	5	5	5	5	5	5	5	5	5
84	101.206.151.90(四川-泸州)	2	14	12.2	2	2	3	3	3	3	4	4	4	4	4	4	4	4	3	4	4	4	4	5	5	5	4	4	4	4	4	4	4	4	5	5	4	4	4
85	171.218.53.136(四川-成都)	2	14	2.5年	1	1	2	2	2	3	2	3	3	2	2	3	3	2	2	2	2	3	4	5	5	5	4	4	5	5	2	4	2	4	4	4	4	5	5
86	171.210.24.14(四川-成都)	1	14	10	2	1	4	4	3	4	4	4	4	4	4	5	5	4	3	4	4	4	4	4	4	4	4	4	5	5	2	5	4	4	4	3	5	5	5
87	110.191.13.16(四川-成都)	1	14	10	2	1	4	4	4	4	4	5	5	4	5	5	5	4	3	4	4	4	4	4	4	4	5	5	5	4	2	5	4	4	5	4	5	5	4
88	60.255.184.84(四川-泸州)	1	6	10.5	2	1	3	3	3	3	3	3	3	3	3	3	3	3	3	3	2	3	3	4	4	4	4	4	4	3	4	4	4	4	3	4	4	4	4
89	112.117.38.87(云南-昆明)	1	5	18	2	2	3	2	3	3	2	2	2	3	3	3	3	3	2	3	4	4	4	4	4	4	4	4	4	4	4	4	4	4	4	4	4	4	4
90	117.174.137.169(四川-泸州)	2	1	6.2	2	1	3	3	3	3	3	3	3	3	3	3	3	3	3	3	3	2	2	2	3	3	3	3	3	3	3	3	3	3	3	3	3	3	3
91	39.144.142.167(四川-达州)	1	14	6	2	1	3	2	2	3	3	3	3	3	4	4	4	4	2	4	4	2	2	2	2	2	4	4	5	4	5	5	4	4	4	4	4	4	4
92	39.144.140.252(四川-广元)	1	1	12	2	1	3	3	3	3	3	3	3	3	4	4	3	4	4	3	3	4	5	5	4	4	4	4	3	3	3	3	3	3	3	4	3	4	4
93	118.120.149.181(四川-泸州)	2	14	3	1	1	3	3	2	3	3	3	3	3	3	3	3	3	3	3	3	4	4	4	4	4	4	4	4	4	4	4	4	4	4	4	4	4	4
94	118.125.58.216(四川-泸州)	1	1	18	2	1	4	3	3	3	3	2	3	3	3	3	3	2	2	3	2	4	4	4	4	4	4	4	4	4	2	4	4	4	4	4	4	4	4
95	112.45.5.1(四川-泸州)	1	1	5	2	1	4	3	3	3	3	3	3	3	3	3	3	3	2	2	3	4	4	4	5	4	2	2	3	2	4	4	4	2	2	4	4	4	3
96	110.187.208.110(四川-泸州)	1	1	10	2	1	3	2	3	3	2	3	3	3	3	3	3	3	3	3	3	5	5	5	5	5	5	5	5	3	2	4	4	4	4	4	4	4	4
97	117.177.211.30(四川-泸州)	2	14	10	2	1	3	3	3	3	3	3	3	3	3	3	3	3	3	3	3	4	4	4	4	4	4	4	4	4	4	4	5	5	5	5	5	5	4
98	39.144.140.249(四川-广元)	1	1	13	2	1	3	3	4	5	5	5	5	5	5	5	5	4	5	5	5	5	5	5	5	5	5	5	5	5	5	5	5	5	5	5	5	5	5
99	118.125.29.239(四川-泸州)	1	1	5	2	1	3	3	3	3	4	4	4	4	5	5	5	3	3	5	4	5	5	5	5	5	5	5	5	5	5	5	5	5	5	5	5	5	5
100	116.169.5.21(四川-成都)	1	1	2	2	1	4	4	4	4	4	4	4	4	4	4	4	4	4	4	4	5	5	5	5	5	5	5	5	5	4	5	4	5	5	5	5	5	5
101	171.218.6.80(四川-绵阳)	1	9	8	2	1	3	3	3	3	3	3	3	3	3	3	3	3	2	3	3	4	4	4	4	4	4	4	4	4	4	4	4	4	4	4	4	4	4
102	223.86.173.37(四川-凉山)	3	14	10	1	1	3	2	2	3	3	3	3	3	2	3	3	3	3	3	3	4	4	4	4	4	3	4	4	4	3	4	4	4	4	4	4	4	4
103	112.45.194.32(四川-泸州)	1	1	0	2	1	3	3	3	4	4	3	3	3	3	3	3	3	3	3	4	3	4	3	3	3	3	3	4	4	4	4	4	4	4	4	4	4	4
104	117.177.211.128(四川-泸州)	1	1	10	2	1	3	3	3	3	3	3	3	3	3	3	3	3	3	3	3	4	4	4	4	4	4	4	4	4	4	4	4	4	4	4	4	4	4
105	183.220.85.13(四川-凉山)	3	1	5	2	1	3	3	3	3	3	3	3	3	3	3	3	3	3	3	3	4	4	4	4	4	4	4	4	4	4	4	4	4	4	4	4	4	4
106	112.45.7.237(四川-泸州)	1	1	10	2	1	4	4	4	4	4	4	4	4	4	4	3	1	2	3	3	5	5	5	4	2	2	4	5	5	2	4	4	5	5	5	5	5	5
107	171.220.155.43(四川-成都)	1	1	24	2	1	4	4	4	4	4	4	4	4	4	4	4	4	4	4	3	4	4	4	4	4	4	4	4	4	4	4	5	5	5	5	5	5	5
108	223.86.158.206(四川-泸州)	1	1	7.7	2	1	5	5	5	5	5	5	5	5	5	5	5	5	5	5	2	4	4	5	5	5	5	5	4	5	2	5	3	5	5	5	5	5	5
109	39.144.142.158(四川-达州)	1	9	8	1	1	3	3	3	3	3	2	2	3	3	3	3	2	2	2	2	4	4	4	5	5	4	4	5	5	2	5	5	4	4	5	5	5	4
110	118.125.1.54(四川-泸州)	1	14	4	1	1	3	3	4	4	4	4	4	4	4	4	4	5	4	4	4	5	5	5	5	5	5	5	5	5	5	5	5	5	5	5	5	5	5
111	110.191.0.158(四川-成都)	1	1	9	2	1	5	5	5	5	5	5	5	5	5	5	5	5	4	5	5	5	5	5	5	5	5	5	5	5	5	5	5	5	5	5	5	5	5
112	110.191.57.178(四川-成都)	1	1	14	2	1	3	3	3	4	4	4	4	3	4	4	5	4	3	5	5	5	5	5	5	5	5	5	5	5	5	5	5	5	5	5	5	5	5
113	171.218.75.160(四川-成都)	3	14	7	2	1	3	3	3	3	3	3	3	3	3	3	3	3	3	3	3	3	3	3	1	3	3	3	3	3	3	3	3	3	3	3	3	3	3
114	171.210.206.206(四川-成都)	1	1	7	2	1	4	4	4	3	3	3	3	3	3	3	3	3	2	3	5	4	4	4	4	4	4	4	4	4	4	4	4	4	4	2	2	2	4
115	116.169.80.77(四川-未知)	1	1	7.5	2	1	2	2	3	3	3	3	3	3	3	3	3	2	2	2	2	4	4	4	4	5	5	5	5	5	3	5	3	4	4	4	4	5	5
116	116.169.10.17(四川-成都)	1	1	8	2	1	4	4	5	5	4	4	4	4	4	4	5	5	4	4	4	5	5	5	5	5	5	5	5	5	5	5	5	5	5	5	5	5	5
117	182.146.157.126(四川-泸州)	1	9	11.5年	2	1	4	4	4	4	4	4	4	5	4	4	4	4	4	5	4	5	5	5	5	5	5	5	5	5	5	5	5	5	5	5	5	5	5
118	39.144.142.139(四川-达州)	1	1	12	2	1	5	5	5	5	5	5	5	5	5	5	5	5	5	5	5	5	5	5	5	5	5	5	5	5	5	5	5	5	5	5	5	5	5
119	171.220.121.66(四川-成都)	1	1	8	2	1	4	4	3	4	4	4	4	4	4	4	5	3	4	4	4	4	4	4	4	4	4	4	4	4	3	4	4	4	4	4	4	4	4
120	39.144.142.150(四川-达州)	1	1	13	2	1	3	2	3	3	3	2	2	3	3	4	4	2	2	2	1	5	5	4	4	4	4	4	4	4	4	4	4	4	5	4	4	4	4
121	112.45.194.152(四川-泸州)	1	1	6.5	2	1	3	3	3	3	3	3	2	3	3	3	3	2	3	2	3	4	4	4	4	4	3	3	2	2	1	4	5	3	3	3	4	4	4
122	223.104.219.70(四川-成都)	1	1	9	2	1	5	5	5	5	5	5	5	5	5	5	5	5	5	5	5	5	5	5	5	5	5	5	5	5	5	5	5	5	5	5	5	5	5
123	171.216.244.251(四川-成都)	1	1	20	2	2	4	3	3	4	3	3	3	4	3	4	4	4	4	4	3	4	4	4	4	4	4	4	4	4	4	4	4	4	4	3	4	4	4
124	223.104.218.217(四川-成都)	1	1	7.5	2	1	3	3	3	3	3	3	3	3	3	3	3	3	3	3	3	5	5	5	5	5	4	4	4	4	3	4	5	4	4	4	5	5	4
125	125.65.150.193(四川-泸州)	1	2	7	3	1	4	3	4	4	4	4	4	4	4	5	5	5	4	4	4	4	4	4	4	4	4	4	5	5	5	5	5	5	5	4	4	4	4
126	39.144.137.42(四川-广安)	1	14	14	2	2	5	5	5	5	5	5	5	5	5	5	5	5	5	5	5	4	4	4	4	4	5	4	4	4	4	4	4	4	4	4	4	4	4
127	39.144.138.155(四川-成都)	1	14	8	2	1	3	3	3	3	3	3	3	3	3	3	3	3	3	3	3	4	4	4	4	4	5	4	2	4	4	4	4	4	4	4	4	4	4
128	125.70.171.207(四川-成都)	2	6	5	2	2	5	5	5	5	5	5	5	5	5	5	5	5	5	5	5	5	5	5	5	5	5	5	5	5	5	5	5	5	5	5	5	5	5
129	171.210.205.53(四川-成都)	1	14	11	2	2	2	4	3	4	4	4	4	4	4	4	4	4	4	4	4	4	4	4	4	4	4	4	4	4	4	4	4	4	4	4	4	4	4
130	222.197.110.56(四川-成都)	1	2	5	2	1	3	3	3	3	2	3	2	2	4	3	3	4	3	2	2	5	5	5	5	5	4	4	4	4	4	4	4	4	4	4	4	4	4
131	58.17.89.22(江西-鹰潭)	3	4	13	2	2	3	3	3	3	3	3	3	3	3	3	3	3	3	3	3	3	3	3	3	3	3	3	3	3	3	3	3	3	3	3	3	3	3
132	123.196.15.211(山东-烟台)	1	11	10	2	1	3	3	3	3	3	1	1	1	1	3	3	3	3	3	3	5	5	5	5	5	4	4	4	4	4	4	4	4	4	4	4	4	4
133	39.144.137.229(四川-广安)	2	14	8	1	1	3	2	3	3	4	3	3	3	3	3	3	3	3	3	3	1	1	1	1	1	3	3	3	3	3	3	4	4	4	4	4	4	4
134	223.104.215.221(四川-成都)	1	14	14	2	2	4	4	4	4	4	4	4	4	4	4	4	5	4	5	5	4	4	4	4	4	4	4	4	4	4	4	4	4	4	5	4	4	4
135	182.146.136.80(四川-泸州)	1	2	13	2	1	3	2	3	3	3	2	2	3	3	3	3	2	2	3	3	4	4	4	4	4	4	4	4	4	3	4	4	4	4	4	4	4	4
136	111.55.146.19(黑龙江-哈尔滨)	1	2	6.5	2	2	4	4	4	4	5	4	4	5	5	5	5	4	4	4	4	4	4	4	4	4	4	4	5	5	3	4	4	4	4	4	4	4	4
137	118.125.22.163(四川-泸州)	1	2	8	2	1	3	2	2	3	4	4	3	4	3	4	4	5	3	5	5	5	5	5	5	5	5	5	5	5	5	5	5	5	5	5	5	5	5
138	39.144.137.218(四川-广安)	1	14	9	2	2	2	3	3	3	3	3	3	3	3	3	3	3	3	3	2	4	4	4	4	4	4	4	5	4	4	5	5	5	5	5	5	5	5
139	223.86.186.204(四川-绵阳)	1	2	5	2	1	3	3	1	2	1	1	1	1	3	2	1	3	1	1	1	5	5	5	5	5	5	5	5	5	5	5	5	5	5	5	5	5	5
140	36.170.86.90(四川-成都)	1	2	4	2	1	3	2	3	3	4	3	3	3	4	2	2	3	2	2	3	4	4	5	5	5	4	4	4	3	4	4	4	4	5	5	5	5	5
141	117.173.74.100(四川-成都)	1	1	12.8	2	2	2	1	2	2	2	2	2	2	1	2	2	1	1	2	2	5	5	5	5	5	4	4	4	4	4	4	4	4	4	3	4	4	4
142	223.104.218.116(四川-成都)	1	2	14	2	2	4	4	3	3	3	3	3	3	3	3	4	4	4	4	4	5	5	5	5	5	4	4	4	4	4	4	4	4	4	4	4	4	4
143	112.45.194.11(四川-泸州)	1	14	6	2	1	3	3	3	3	3	4	5	3	5	5	5	3	4	4	4	4	4	4	4	4	4	4	4	3	2	4	4	4	4	4	4	4	4
144	112.45.194.11(四川-泸州)	1	8	8	2	1	3	2	2	3	2	3	2	3	3	3	3	3	2	3	1	4	4	4	5	3	4	3	4	3	2	4	3	4	4	4	3	5	3
145	111.55.146.7(黑龙江-哈尔滨)	1	10	10	2	1	3	3	3	5	5	3	5	5	3	3	5	3	3	3	3	4	4	4	4	4	5	5	5	5	4	4	4	4	4	4	4	4	4
146	110.191.45.41(四川-成都)	1	14	9	2	1	4	4	2	3	3	4	3	3	3	3	4	4	4	4	2	1	1	1	1	1	5	5	5	2	2	4	4	4	4	4	4	4	4
147	39.144.142.127(四川-达州)	2	14	6	1	1	2	2	2	2	2	3	3	2	2	3	3	2	2	4	1	1	1	1	1	1	3	4	5	3	4	4	4	4	4	4	3	4	4
148	182.145.149.171(四川-成都)	1	14	10	2	1	2	2	3	3	3	3	3	3	4	4	5	4	3	5	1	4	4	4	4	4	4	4	4	3	2	4	4	4	4	4	4	4	4
149	139.204.133.54(四川-乐山)	1	14	12	2	2	2	2	3	3	3	3	3	3	3	3	3	2	3	4	2	4	4	5	5	5	3	3	3	3	4	4	4	4	4	3	4	3	4
150	223.104.219.83(四川-成都)	2	8	6	2	1	2	3	3	3	3	3	3	2	3	3	3	3	2	3	3	4	4	4	4	4	4	4	3	3	2	3	3	3	3	3	3	3	4
151	223.104.219.122(四川-成都)	3	1	12	1	2	3	3	3	3	3	3	3	3	3	3	3	3	2	3	1	4	4	4	4	4	4	4	4	4	2	3	3	3	3	3	3	4	3
152	171.218.125.139(四川-成都)	2	14	10	2	1	2	3	2	3	3	3	3	2	3	3	3	3	3	4	2	4	4	4	4	4	4	4	4	3	2	4	4	4	4	4	4	4	4
153	171.218.7.174(四川-绵阳)	1	14	7	2	2	3	3	3	3	3	3	3	3	3	3	3	3	3	3	2	4	4	4	4	4	4	4	4	4	2	4	4	4	4	4	4	4	4
154	110.191.87.59(四川-成都)	1	13	10	2	2	3	3	3	3	3	3	3	3	3	5	5	4	4	4	4	4	4	4	4	4	4	4	4	4	4	4	4	4	4	4	4	4	4
155	39.144.142.156(四川-达州)	2	2	9	2	2	3	3	3	3	3	3	3	3	3	3	3	3	2	3	3	4	4	4	4	4	3	3	3	3	2	4	4	3	3	3	3	3	3
156	171.219.67.34(四川-成都)	1	14	9	2	1	3	4	4	3	3	3	4	3	4	4	4	4	4	4	2	4	4	5	5	5	4	4	4	4	4	4	4	4	4	4	4	4	4
157	39.160.165.129(江西-鹰潭)	3	3	3	1	1	2	2	2	2	2	2	2	2	2	2	2	2	2	2	2	3	3	3	3	3	1	1	1	1	1	1	1	1	1	1	1	1	1
158	39.160.165.129(江西-鹰潭)	4	2	4	1	1	2	2	2	2	2	2	2	2	2	2	2	2	2	2	2	3	3	3	3	3	1	1	1	1	1	1	1	1	1	1	1	1	1
159	39.168.84.244(江西-宜春)	1	1	5	2	1	5	5	5	3	3	3	5	5	5	5	5	5	5	5	5	5	5	5	5	5	5	5	5	5	3	5	5	5	5	5	5	5	5
160	223.104.38.189(北京-北京)	1	14	5	2	2	3	3	3	3	3	3	3	3	3	3	3	3	3	3	3	3	3	3	3	3	3	3	3	3	3	3	3	3	3	3	3	3	3
161	117.147.4.11(浙江-杭州)	1	10	5	2	1	4	4	4	4	5	4	4	3	3	4	3	3	4	3	3	4	4	4	4	4	4	4	4	4	4	4	4	4	4	4	4	3	4
162	183.159.145.174(浙江-杭州)	1	10	11	2	2	3	2	2	4	3	3	3	3	3	3	3	5	2	3	4	5	5	5	5	5	4	5	5	5	5	5	4	5	5	5	5	5	5
163	223.72.80.203(北京-北京)	1	2	5	2	2	3	3	5	3	1	3	3	3	3	3	1	1	3	3	3	3	3	3	3	3	3	3	3	3	3	3	3	3	3	3	3	3	3
164	120.230.194.80(广东-韶关)	1	2	8	2	2	3	3	3	3	3	3	3	3	3	3	3	3	3	3	3	4	4	4	4	4	4	4	4	4	4	4	4	4	4	4	5	5	5
165	124.160.248.46(浙江-杭州)	1	10	8.5	3	2	4	4	4	4	4	4	4	4	5	5	5	5	4	5	4	5	5	5	5	5	5	5	5	5	5	5	5	5	5	5	5	5	5
166	120.230.194.80(广东-韶关)	1	2	10	2	2	5	5	5	5	5	5	5	5	5	5	5	5	5	5	5	4	4	4	4	4	4	4	4	5	5	5	5	5	5	5	5	5	5
167	125.89.244.218(广东-韶关)	1	14	6	2	2	5	5	5	5	5	5	5	5	5	5	5	5	5	5	5	5	5	5	5	5	2	4	4	4	4	4	4	4	4	4	4	4	4
168	112.96.106.164(广东-广州)	1	2	6	2	2	5	5	5	5	5	5	5	5	5	5	5	5	5	5	5	5	5	5	5	5	4	4	4	4	4	4	4	4	4	4	4	4	4
169	119.2.158.206(广东-广州)	1	2	5	2	2	5	5	5	5	5	5	5	5	5	5	5	5	5	5	5	4	4	4	4	4	4	4	4	4	4	4	4	4	4	4	4	4	4
170	120.230.202.227(广东-韶关)	1	2	12	2	2	4	4	4	5	5	4	4	5	4	4	5	5	5	4	5	5	4	4	5	5	4	4	4	4	4	4	4	4	5	5	5	5	5
171	223.104.78.68(广东-广州)	1	2	5	2	2	5	5	5	5	5	5	5	5	5	5	5	5	5	5	5	5	5	5	5	5	5	5	5	5	5	5	5	5	5	5	5	5	5
172	120.235.175.231(广东-韶关)	1	2	1	2	2	5	5	5	5	5	5	5	5	5	5	5	5	5	5	5	4	4	4	4	4	5	5	5	5	5	5	5	5	5	5	5	5	5
173	223.104.74.89(广东-东莞)	1	2	2	2	2	5	5	5	5	5	5	5	5	5	5	5	5	5	5	5	5	5	5	5	5	5	5	5	5	5	5	5	5	5	5	5	5	5
174	120.230.194.91(广东-韶关)	1	2	7	2	2	5	5	5	5	5	5	5	5	5	5	5	5	5	5	5	4	4	4	4	4	4	4	4	4	4	4	4	4	4	4	4	4	4
175	112.96.64.163(广东-佛山)	1	2	6	2	2	5	5	5	5	5	5	5	5	5	5	5	5	5	5	5	5	5	5	5	5	4	4	4	4	4	4	4	4	4	4	4	4	4
176	120.230.194.68(广东-韶关)	1	2	10	2	2	5	5	5	5	5	5	5	5	5	5	5	5	5	5	5	4	4	4	4	4	4	4	4	4	4	4	4	4	4	4	4	4	4
177	27.43.120.100(广东-韶关)	1	2	5	2	2	5	5	5	5	5	5	5	5	5	5	5	5	5	5	5	4	4	4	4	4	4	4	4	4	4	4	4	4	4	4	4	4	4
178	122.138.84.91(吉林-通化)	1	3	1	2	1	3	3	3	3	3	3	3	3	3	3	3	3	3	3	3	4	4	4	4	4	4	4	4	4	4	4	4	4	4	4	4	4	4
179	27.43.120.187(广东-韶关)	1	2	6	2	2	5	5	5	5	5	5	5	5	5	5	5	5	5	5	5	4	4	4	4	4	4	4	4	4	4	4	4	4	4	4	4	4	4
180	119.2.152.254(广东-广州)	1	2	8	2	2	5	5	5	5	5	5	5	5	5	5	5	5	5	5	5	5	5	5	5	5	5	5	5	5	5	5	5	5	5	5	5	5	5
181	119.2.150.100(广东-广州)	1	2	6	2	2	5	5	5	5	5	5	5	5	5	5	5	5	5	5	5	5	5	5	5	5	5	5	5	5	5	5	5	5	5	5	5	5	5
182	125.89.246.128(广东-韶关)	1	2	10	2	2	4	4	4	4	4	4	4	4	4	4	4	4	4	4	5	4	5	4	4	4	4	5	4	5	4	4	4	5	5	4	5	4	5
183	27.43.120.187(广东-韶关)	1	2	6	2	2	5	5	5	5	5	5	5	5	5	5	5	5	5	5	5	4	4	4	4	4	4	4	4	4	4	4	4	4	4	4	4	4	4
184	183.46.40.49(广东-汕头)	4	1	3	2	2	3	3	3	3	3	3	3	3	3	3	3	3	3	3	3	4	4	4	4	4	3	3	3	3	3	3	3	3	3	3	3	3	3
185	183.21.230.195(广东-韶关)	1	2	6	2	5	5	5	5	5	5	5	5	5	5	5	5	5	5	5	5	5	5	5	5	5	5	5	5	5	5	5	5	5	5	5	5	5	5
186	119.2.159.39(广东-广州)	1	2	6	2	2	5	5	5	5	5	5	5	5	5	5	5	5	5	5	5	5	5	5	5	5	4	4	4	4	4	4	4	4	4	4	4	4	4
187	120.230.194.183(广东-韶关)	1	1	5	2	2	1	1	5	1	5	5	5	4	2	4	2	2	2	2	2	4	4	3	4	2	3	3	3	3	3	3	3	3	3	3	3	3	3
188	120.230.194.165(广东-韶关)	1	2	3	2	2	5	5	5	5	5	5	5	5	5	5	5	5	5	5	5	1	5	5	5	5	5	5	5	5	5	5	5	5	5	5	5	5	5
189	120.230.194.183(广东-韶关)	2	4	1	1	2	4	2	4	4	4	2	2	2	2	3	1	3	3	3	3	3	4	3	3	3	3	3	1	3	3	3	3	3	3	3	3	3	3
190	120.230.194.165(广东-韶关)	1	2	5	2	2	5	5	5	5	5	5	5	5	5	5	5	5	5	5	5	5	5	5	5	5	5	5	5	5	5	5	5	5	5	5	5	5	5
191	183.21.240.216(广东-韶关)	1	2	1-10	2	2	3	5	4	4	4	4	5	5	5	5	5	5	5	5	5	5	4	4	4	4	4	4	4	4	4	4	4	4	4	4	4	4	4
192	125.89.244.7(广东-韶关)	1	2	5	2	2	5	5	5	5	5	5	5	5	5	5	5	5	5	5	5	5	5	5	5	5	5	5	5	5	5	5	5	5	5	5	5	5	5
193	112.96.114.11(广东-广州)	1	2	6	2	2	5	5	5	5	5	5	5	5	5	5	5	5	5	5	5	5	5	5	5	5	5	5	5	5	5	5	5	5	5	5	5	5	5
194	119.2.158.94(广东-广州)	1	2	10年	2	2	3	3	3	3	3	3	3	3	3	3	3	3	3	3	3	4	4	5	5	5	3	3	3	3	3	3	3	3	3	3	3	3	3
195	119.2.249.168(广东-佛山)	2	14	10	2	5	5	5	5	5	5	5	5	5	5	5	5	5	5	5	5	5	5	5	5	5	5	5	5	5	5	5	5	5	5	5	5	5	5
196	119.2.157.28(广东-广州)	1	2	2.33	2	2	5	5	5	5	5	5	5	5	5	5	5	5	5	5	5	5	5	5	5	5	5	5	5	5	5	5	5	5	5	5	5	5	5
197	120.239.103.173(广东-韶关)	1	2	2	2	2	5	5	5	5	5	5	5	5	5	5	5	5	5	5	5	4	4	4	4	4	4	4	4	4	4	4	4	4	4	4	4	4	4
198	183.21.231.232(广东-韶关)	1	2	6	2	2	5	5	5	5	5	5	5	5	5	5	5	5	5	5	5	5	5	5	5	5	5	5	5	5	5	5	5	5	5	5	5	5	5
199	120.235.175.49(广东-韶关)	1	2	8	2	2	5	5	5	5	5	5	5	5	5	5	5	5	5	5	5	4	4	4	4	4	4	4	4	4	4	4	4	4	4	4	4	4	4
200	183.21.242.255(广东-韶关)	1	2	7	2	2	4	5	5	5	5	5	5	5	5	5	5	5	5	5	5	5	5	5	5	5	5	5	5	5	5	5	5	5	5	5	5	5	5
201	223.104.74.125(广东-东莞)	1	2	5	2	2	5	5	5	5	5	5	5	5	5	5	5	5	5	5	5	4	4	4	4	4	4	4	4	4	4	4	4	4	4	4	4	4	4
202	120.239.103.37(广东-韶关)	1	2	9	2	2	5	5	5	5	5	5	5	5	5	5	5	5	5	5	5	5	5	5	5	5	4	4	4	4	4	4	4	4	4	4	4	4	4
203	183.21.243.69(广东-韶关)	1	2	6	2	2	5	5	5	5	5	5	5	5	5	5	5	5	5	5	5	4	4	4	4	4	4	4	4	4	4	4	4	4	4	4	4	4	4
204	183.21.228.231(广东-韶关)	1	4	2	3	4	5	5	5	3	3	3	5	3	3	3	2	4	3	4	5	5	5	5	5	5	5	5	4	3	4	4	1	2	4	5	1	4	3
205	120.239.103.13(广东-韶关)	1	2	7	2	2	5	5	5	5	5	5	5	5	5	5	5	5	5	5	5	4	4	4	4	4	4	4	4	4	4	4	4	4	4	4	4	4	4
206	125.89.244.64(广东-韶关)	3	4	2	2	5	2	4	2	4	4	3	4	3	3	2	3	4	3	3	4	4	4	4	4	4	3	3	4	4	4	4	4	4	4	4	4	3	3
207	120.230.194.241(广东-韶关)	1	5	3	4	5	4	4	4	4	4	4	4	4	4	4	4	4	4	4	4	3	3	3	3	3	3	3	3	3	3	3	3	3	3	3	3	3	3
208	223.148.68.116(湖南-株洲)	1	2	5	2	2	5	5	5	5	5	5	5	5	5	5	5	5	5	5	5	4	4	4	4	4	4	4	4	4	4	4	4	4	4	4	4	4	4
209	39.160.163.5(江西-鹰潭)	3	4	5	2	2	3	3	3	2	1	2	2	4	4	4	4	3	5	3	2	3	4	4	4	3	3	3	3	4	3	4	5	3	3	5	5	4	4
210	120.230.194.40(广东-韶关)	1	1	16	4	1	5	5	5	5	5	5	5	5	5	5	5	5	5	5	5	5	5	5	5	5	5	5	5	5	5	5	5	5	5	5	5	5	5
211	119.2.145.62(广东-广州)	1	2	2	2	2	5	5	5	5	5	3	5	5	5	5	5	5	5	5	5	5	5	5	5	5	5	5	5	5	5	5	5	4	4	4	4	4	4
212	120.230.194.128(广东-韶关)	1	2	9	2	2	5	5	5	5	5	5	5	5	5	5	5	5	5	5	5	5	5	5	5	5	4	4	4	4	4	4	4	4	4	4	4	4	4
213	183.21.240.115(广东-韶关)	1	2	1	2	2	5	5	5	5	5	5	5	5	5	5	5	5	5	5	5	4	4	4	4	4	4	4	4	4	4	4	4	4	4	4	4	4	4
214	111.72.250.127(江西-鹰潭)	3	2	9	2	2	3	3	3	3	3	3	3	3	3	3	3	3	3	3	3	4	4	4	4	4	3	4	4	4	4	5	4	4	4	4	4	4	4
215	180.98.214.18(江苏-苏州)	1	2	20	4	4	5	5	5	5	5	5	5	5	5	5	5	5	5	5	5	5	5	5	5	5	5	5	5	5	5	5	5	5	5	5	5	5	5
216	58.17.89.22(江西-鹰潭)	3	4	5	1	2	2	2	2	2	2	2	2	2	2	2	2	2	2	2	2	3	3	3	3	3	3	3	3	3	3	3	3	3	3	3	3	3	3
217	58.17.89.22(江西-鹰潭)	4	4	3	1	1	2	2	2	2	2	2	2	2	2	2	2	2	2	2	2	3	3	3	3	3	3	3	3	3	3	3	3	3	3	3	3	3	3
218	58.17.89.22(江西-鹰潭)	3	4	5年	2	2	1	2	2	2	2	2	2	2	2	2	2	2	2	2	2	4	4	4	4	4	2	2	2	1	4	4	4	5	4	2	5	4	2
219	58.17.89.22(江西-鹰潭)	3	4	9	1	1	2	2	2	2	2	2	2	2	2	2	2	2	2	2	2	3	3	3	3	3	3	3	3	3	3	3	3	3	3	3	3	3	3
220	117.136.127.125(江西-鹰潭)	3	7	16	1	2	2	2	2	2	2	2	2	2	2	2	2	2	2	2	2	3	3	3	3	3	3	3	3	3	3	3	3	3	3	3	3	3	3
221	39.144.140.234(四川-广元)	2	14	10	1	2	3	3	3	3	3	3	3	3	3	3	3	2	2	3	2	4	4	4	4	4	4	4	4	3	2	3	4	4	4	3	3	4	4
222	39.144.142.126(四川-达州)	1	9	6	2	1	3	3	3	3	3	3	3	3	3	3	3	2	2	3	1	4	4	4	4	4	4	4	4	4	2	4	4	4	4	4	4	4	3
223	110.191.3.221(四川-成都)	1	14	13	2	1	4	4	3	4	3	4	4	4	4	4	4	3	4	3	2	4	5	5	5	5	4	4	4	4	4	4	4	4	4	4	3	4	4
224	171.218.61.201(四川-成都)	1	8	5	1	1	4	4	3	3	3	3	4	3	3	4	4	3	3	3	2	4	5	5	5	5	4	3	3	3	4	4	3	3	4	4	4	4	4
225	171.216.243.52(四川-成都)	1	10	10	2	2	4	4	4	4	3	3	3	4	4	4	3	3	4	4	3	4	4	5	5	5	4	4	3	4	4	4	3	4	4	4	4	4	4
226	39.144.142.172(四川-达州)	2	14	12	2	2	4	4	3	3	3	4	4	4	4	3	4	3	3	4	2	4	5	5	5	5	4	4	4	4	2	4	4	4	4	4	3	4	4
227	39.144.142.140(四川-达州)	2	11	8	1	1	3	3	3	3	3	3	3	3	3	3	3	3	3	3	2	4	4	4	4	4	4	4	4	4	4	4	2	2	3	4	4	4	4
228	222.197.110.42(四川-成都)	1	14	10	2	1	4	4	4	5	5	5	5	5	5	5	5	5	5	5	2	5	5	5	5	5	5	5	5	5	5	5	5	5	5	5	5	5	5
229	39.144.137.240(四川-广安)	1	14	17	2	1	3	3	3	3	3	3	2	3	5	4	4	4	5	5	4	4	4	4	5	5	5	5	5	5	5	5	5	5	5	5	5	5	5
230	171.219.7.113(四川-成都)	1	14	10	2	1	3	3	2	3	3	3	3	3	4	3	3	4	4	4	4	3	4	4	4	4	4	4	4	4	4	4	4	4	4	4	4	4	4
231	111.55.146.23(黑龙江-哈尔滨)	1	14	10	2	1	4	4	4	4	4	3	3	3	3	3	3	3	3	3	3	4	5	5	5	5	3	4	4	4	4	4	4	4	4	4	4	4	4
232	171.218.92.171(四川-成都)	1	14	12	2	2	4	4	4	4	4	4	4	4	3	3	3	3	4	3	4	5	5	5	5	5	4	4	4	4	4	4	4	4	4	4	4	4	4
233	182.146.163.156(四川-泸州)	1	3	12	4	4	5	4	5	4	3	5	5	5	5	5	4	5	5	5	4	4	4	3	5	3	3	4	3	4	4	4	5	5	4	3	4	4	5
234	171.218.1.116(四川-绵阳)	1	3	6	1	5	5	5	5	5	4	4	4	5	4	5	4	4	5	4	4	3	3	4	4	4	4	3	4	4	4	4	4	4	4	4	4	4	4
235	116.169.2.162(四川-成都)	1	14	10	2	2	4	4	4	4	4	4	4	4	4	4	4	4	4	4	4	4	4	4	5	5	4	4	4	4	2	4	4	4	4	4	4	4	4
236	182.146.163.156(四川-泸州)	1	11	8	2	2	3	3	3	3	3	4	4	4	4	4	4	3	4	4	4	4	4	4	4	4	4	4	4	4	2	4	3	3	3	3	3	3	4
237	110.191.47.37(四川-成都)	1	3	3	2	2	4	4	3	4	3	4	4	3	4	3	3	4	3	3	3	5	4	4	4	5	4	4	4	4	4	5	5	5	5	4	5	5	4
238	223.104.216.72(四川-成都)	1	8	5	2	1	2	2	2	2	3	3	3	3	3	3	3	1	1	1	1	3	3	4	4	3	3	3	3	3	3	3	3	3	3	3	3	3	3
239	39.144.140.236(四川-广元)	1	14	2	1	1	2	2	2	3	3	3	3	2	3	3	3	1	1	3	1	4	4	4	4	4	4	4	4	4	4	4	2	2	3	2	3	3	3

## Sheet: CFA
1	2024/4/21 19:45:12	55秒	微信	N/A	120.230.194.183(广东-韶关)	2	4	1	1	2	4	2	4	4	4	2	2	2	2	3	1	3	3	3	3	3	4	3	3	3	3	3	1	3	3	3	3	3	3	3	3	3	3
2	2024/4/21 19:46:44	74秒	微信	N/A	120.230.194.165(广东-韶关)	1	2	5	2	2	5	5	5	5	5	5	5	5	5	5	5	5	5	5	5	5	5	5	5	5	5	5	5	5	5	5	5	5	5	5	5	5	5
3	2024/4/21 19:51:02	228秒	微信	N/A	183.21.240.216(广东-韶关)	1	2	1-10	2	2	3	5	4	4	4	4	5	5	5	5	5	5	5	5	5	5	4	4	4	4	4	4	4	4	4	4	4	4	4	4	4	4	4
4	2024/4/21 19:51:28	157秒	微信	N/A	125.89.244.7(广东-韶关)	1	2	5	2	2	5	5	5	5	5	5	5	5	5	5	5	5	5	5	5	5	5	5	5	5	5	5	5	5	5	5	5	5	5	5	5	5	5
5	2024/4/21 19:52:11	82秒	微信	N/A	112.96.114.11(广东-广州)	1	2	6	2	2	5	5	5	5	5	5	5	5	5	5	5	5	5	5	5	5	5	5	5	5	5	5	5	5	5	5	5	5	5	5	5	5	5
6	2024/4/21 19:52:25	105秒	微信	N/A	119.2.158.94(广东-广州)	1	2	10年	2	2	3	3	3	3	3	3	3	3	3	3	3	3	3	3	3	4	4	5	5	5	3	3	3	3	3	3	3	3	3	3	3	3	3
7	2024/4/21 19:54:58	132秒	微信	N/A	119.2.249.168(广东-佛山)	2	14	10	2	5	5	5	5	5	5	5	5	5	5	5	5	5	5	5	5	5	5	5	5	5	5	5	5	5	5	5	5	5	5	5	5	5	5
8	2024/4/21 19:58:00	129秒	微信	N/A	119.2.157.28(广东-广州)	1	2	2.33	2	2	5	5	5	5	5	5	5	5	5	5	5	5	5	5	5	5	5	5	5	5	5	5	5	5	5	5	5	5	5	5	5	5	5
9	2024/4/21 19:59:26	136秒	微信	N/A	120.239.103.173(广东-韶关)	1	2	2	2	2	5	5	5	5	5	5	5	5	5	5	5	5	5	5	5	4	4	4	4	4	4	4	4	4	4	4	4	4	4	4	4	4	4
10	2024/4/21 20:03:37	83秒	微信	N/A	183.21.231.232(广东-韶关)	1	2	6	2	2	5	5	5	5	5	5	5	5	5	5	5	5	5	5	5	5	5	5	5	5	5	5	5	5	5	5	5	5	5	5	5	5	5
11	2024/4/21 20:03:57	174秒	微信	N/A	120.235.175.49(广东-韶关)	1	2	8	2	2	5	5	5	5	5	5	5	5	5	5	5	5	5	5	5	4	4	4	4	4	4	4	4	4	4	4	4	4	4	4	4	4	4
12	2024/4/21 20:05:09	81秒	微信	N/A	183.21.242.255(广东-韶关)	1	2	7	2	2	4	5	5	5	5	5	5	5	5	5	5	5	5	5	5	5	5	5	5	5	5	5	5	5	5	5	5	5	5	5	5	5	5
13	2024/4/21 20:05:38	227秒	微信	N/A	223.104.74.125(广东-东莞)	1	2	5	2	2	5	5	5	5	5	5	5	5	5	5	5	5	5	5	5	4	4	4	4	4	4	4	4	4	4	4	4	4	4	4	4	4	4
14	2024/4/21 20:06:48	158秒	微信	N/A	120.239.103.37(广东-韶关)	1	2	9	2	2	5	5	5	5	5	5	5	5	5	5	5	5	5	5	5	5	5	5	5	5	4	4	4	4	4	4	4	4	4	4	4	4	4
15	2024/4/21 20:12:09	129秒	微信	N/A	183.21.243.69(广东-韶关)	1	2	6	2	2	5	5	5	5	5	5	5	5	5	5	5	5	5	5	5	4	4	4	4	4	4	4	4	4	4	4	4	4	4	4	4	4	4
16	2024/4/21 20:16:02	132秒	微信	N/A	183.21.228.231(广东-韶关)	1	4	2	3	4	5	5	5	3	3	3	5	3	3	3	2	4	3	4	5	5	5	5	5	5	5	5	4	3	4	4	1	2	4	5	1	4	3
17	2024/4/21 20:32:09	304秒	微信	N/A	120.239.103.13(广东-韶关)	1	2	7	2	2	5	5	5	5	5	5	5	5	5	5	5	5	5	5	5	4	4	4	4	4	4	4	4	4	4	4	4	4	4	4	4	4	4
18	2024/4/21 20:48:55	139秒	微信	N/A	125.89.244.64(广东-韶关)	3	4	2	2	5	2	4	2	4	4	3	4	3	3	2	3	4	3	3	4	4	4	4	4	4	3	3	4	4	4	4	4	4	4	4	4	3	3
19	2024/4/21 20:56:12	158秒	微信	N/A	120.230.194.241(广东-韶关)	1	5	3	4	5	4	4	4	4	4	4	4	4	4	4	4	4	4	4	4	3	3	3	3	3	3	3	3	3	3	3	3	3	3	3	3	3	3
20	2024/4/21 21:42:22	130秒	微信	N/A	223.148.68.116(湖南-株洲)	1	2	5	2	2	5	5	5	5	5	5	5	5	5	5	5	5	5	5	5	4	4	4	4	4	4	4	4	4	4	4	4	4	4	4	4	4	4
21	2024/4/21 21:48:37	114秒	微信	N/A	39.160.163.5(江西-鹰潭)	3	4	5	2	2	3	3	3	2	1	2	2	4	4	4	4	3	5	3	2	3	4	4	4	3	3	3	3	4	3	4	5	3	3	5	5	4	4
22	2024/4/21 22:14:03	118秒	微信	N/A	120.230.194.40(广东-韶关)	1	1	16	4	1	5	5	5	5	5	5	5	5	5	5	5	5	5	5	5	5	5	5	5	5	5	5	5	5	5	5	5	5	5	5	5	5	5
23	2024/4/21 22:22:05	78秒	微信	N/A	119.2.145.62(广东-广州)	1	2	2	2	2	5	5	5	5	5	3	5	5	5	5	5	5	5	5	5	5	5	5	5	5	5	5	5	5	5	5	5	4	4	4	4	4	4
24	2024/4/21 22:23:09	129秒	微信	N/A	120.230.194.128(广东-韶关)	1	2	9	2	2	5	5	5	5	5	5	5	5	5	5	5	5	5	5	5	5	5	5	5	5	4	4	4	4	4	4	4	4	4	4	4	4	4
25	2024/4/21 22:30:12	161秒	微信	N/A	183.21.240.115(广东-韶关)	1	2	1	2	2	5	5	5	5	5	5	5	5	5	5	5	5	5	5	5	4	4	4	4	4	4	4	4	4	4	4	4	4	4	4	4	4	4
26	2024/4/22 5:57:05	110秒	微信	N/A	111.72.250.127(江西-鹰潭)	3	2	9	2	2	3	3	3	3	3	3	3	3	3	3	3	3	3	3	3	4	4	4	4	4	3	4	4	4	4	5	4	4	4	4	4	4	4
27	2024/4/22 6:18:54	129秒	微信	N/A	180.98.214.18(江苏-苏州)	1	2	20	4	4	5	5	5	5	5	5	5	5	5	5	5	5	5	5	5	5	5	5	5	5	5	5	5	5	5	5	5	5	5	5	5	5	5
28	2024/4/22 8:18:14	67秒	微信	N/A	58.17.89.22(江西-鹰潭)	3	4	5	1	2	2	2	2	2	2	2	2	2	2	2	2	2	2	2	2	3	3	3	3	3	3	3	3	3	3	3	3	3	3	3	3	3	3
29	2024/4/22 10:46:49	154秒	微信	N/A	58.17.89.22(江西-鹰潭)	4	4	3	1	1	2	2	2	2	2	2	2	2	2	2	2	2	2	2	2	3	3	3	3	3	3	3	3	3	3	3	3	3	3	3	3	3	3
30	2024/4/22 10:47:30	116秒	微信	N/A	58.17.89.22(江西-鹰潭)	3	4	5年	2	2	1	2	2	2	2	2	2	2	2	2	2	2	2	2	2	4	4	4	4	4	2	2	2	1	4	4	4	5	4	2	5	4	2
31	2024/4/22 15:28:17	78秒	微信	N/A	58.17.89.22(江西-鹰潭)	3	4	9	1	1	2	2	2	2	2	2	2	2	2	2	2	2	2	2	2	3	3	3	3	3	3	3	3	3	3	3	3	3	3	3	3	3	3
32	2024/4/22 15:29:06	174秒	微信	N/A	117.136.127.125(江西-鹰潭)	3	7	16	1	2	2	2	2	2	2	2	2	2	2	2	2	2	2	2	2	3	3	3	3	3	3	3	3	3	3	3	3	3	3	3	3	3	3
33	2024/4/22 15:52:36	101秒	微信	N/A	39.144.140.234(四川-广元)	2	14	10	1	2	3	3	3	3	3	3	3	3	3	3	3	2	2	3	2	4	4	4	4	4	4	4	4	3	2	3	4	4	4	3	3	4	4
34	2024/4/22 15:54:32	90秒	微信	N/A	39.144.142.126(四川-达州)	1	9	6	2	1	3	3	3	3	3	3	3	3	3	3	3	2	2	3	1	4	4	4	4	4	4	4	4	4	2	4	4	4	4	4	4	4	3
35	2024/4/22 15:56:25	99秒	微信	N/A	110.191.3.221(四川-成都)	1	14	13	2	1	4	4	3	4	3	4	4	4	4	4	4	3	4	3	2	4	5	5	5	5	4	4	4	4	4	4	4	4	4	4	3	4	4
36	2024/4/22 15:58:46	113秒	微信	N/A	171.218.61.201(四川-成都)	1	8	5	1	1	4	4	3	3	3	3	4	3	3	4	4	3	3	3	2	4	5	5	5	5	4	3	3	3	4	4	3	3	4	4	4	4	4
37	2024/4/22 16:00:28	75秒	微信	N/A	171.216.243.52(四川-成都)	1	10	10	2	2	4	4	4	4	3	3	3	4	4	4	3	3	4	4	3	4	4	5	5	5	4	4	3	4	4	4	3	4	4	4	4	4	4
38	2024/4/21 19:23:21	341秒	微信	N/A	124.160.248.46(浙江-杭州)	1	10	8.5	3	2	4	4	4	4	4	4	4	4	5	5	5	5	4	5	4	5	5	5	5	5	5	5	5	5	5	5	5	5	5	5	5	5	5
39	2024/4/21 19:23:51	109秒	微信	N/A	120.230.194.80(广东-韶关)	1	2	10	2	2	5	5	5	5	5	5	5	5	5	5	5	5	5	5	5	4	4	4	4	4	4	4	4	5	5	5	5	5	5	5	5	5	5
40	2024/4/21 19:28:52	158秒	微信	N/A	125.89.244.218(广东-韶关)	1	14	6	2	2	5	5	5	5	5	5	5	5	5	5	5	5	5	5	5	5	5	5	5	5	2	4	4	4	4	4	4	4	4	4	4	4	4
41	2024/4/21 19:32:36	253秒	微信	N/A	112.96.106.164(广东-广州)	1	2	6	2	2	5	5	5	5	5	5	5	5	5	5	5	5	5	5	5	5	5	5	5	5	4	4	4	4	4	4	4	4	4	4	4	4	4
42	2024/4/21 19:34:52	92秒	微信	N/A	119.2.158.206(广东-广州)	1	2	5	2	2	5	5	5	5	5	5	5	5	5	5	5	5	5	5	5	4	4	4	4	4	4	4	4	4	4	4	4	4	4	4	4	4	4
43	2024/4/21 19:36:29	151秒	微信	N/A	120.230.202.227(广东-韶关)	1	2	12	2	2	4	4	4	5	5	4	4	5	4	4	5	5	5	4	5	5	4	4	5	5	4	4	4	4	4	4	4	4	5	5	5	5	5
44	2024/4/21 19:37:23	83秒	微信	N/A	223.104.78.68(广东-广州)	1	2	5	2	2	5	5	5	5	5	5	5	5	5	5	5	5	5	5	5	5	5	5	5	5	5	5	5	5	5	5	5	5	5	5	5	5	5
45	2024/4/21 19:38:43	102秒	微信	N/A	120.235.175.231(广东-韶关)	1	2	1	2	2	5	5	5	5	5	5	5	5	5	5	5	5	5	5	5	4	4	4	4	4	5	5	5	5	5	5	5	5	5	5	5	5	5
46	2024/4/21 19:39:02	150秒	微信	N/A	223.104.74.89(广东-东莞)	1	2	2	2	2	5	5	5	5	5	5	5	5	5	5	5	5	5	5	5	5	5	5	5	5	5	5	5	5	5	5	5	5	5	5	5	5	5
47	2024/4/21 19:39:05	165秒	微信	N/A	120.230.194.91(广东-韶关)	1	2	7	2	2	5	5	5	5	5	5	5	5	5	5	5	5	5	5	5	4	4	4	4	4	4	4	4	4	4	4	4	4	4	4	4	4	4
48	2024/4/21 19:39:06	125秒	微信	N/A	112.96.64.163(广东-佛山)	1	2	6	2	2	5	5	5	5	5	5	5	5	5	5	5	5	5	5	5	5	5	5	5	5	4	4	4	4	4	4	4	4	4	4	4	4	4
49	2024/4/21 19:39:12	145秒	微信	N/A	120.230.194.68(广东-韶关)	1	2	10	2	2	5	5	5	5	5	5	5	5	5	5	5	5	5	5	5	4	4	4	4	4	4	4	4	4	4	4	4	4	4	4	4	4	4
50	2024/4/21 19:39:23	145秒	微信	N/A	27.43.120.100(广东-韶关)	1	2	5	2	2	5	5	5	5	5	5	5	5	5	5	5	5	5	5	5	4	4	4	4	4	4	4	4	4	4	4	4	4	4	4	4	4	4
51	2024/4/21 19:39:48	175秒	微信	N/A	122.138.84.91(吉林-通化)	1	3	1	2	1	3	3	3	3	3	3	3	3	3	3	3	3	3	3	3	4	4	4	4	4	4	4	4	4	4	4	4	4	4	4	4	4	4
52	2024/4/21 19:40:10	227秒	微信	N/A	27.43.120.187(广东-韶关)	1	2	6	2	2	5	5	5	5	5	5	5	5	5	5	5	5	5	5	5	4	4	4	4	4	4	4	4	4	4	4	4	4	4	4	4	4	4
53	2024/4/21 19:40:29	75秒	微信	N/A	119.2.152.254(广东-广州)	1	2	8	2	2	5	5	5	5	5	5	5	5	5	5	5	5	5	5	5	5	5	5	5	5	5	5	5	5	5	5	5	5	5	5	5	5	5
54	2024/4/21 19:41:24	99秒	微信	N/A	119.2.150.100(广东-广州)	1	2	6	2	2	5	5	5	5	5	5	5	5	5	5	5	5	5	5	5	5	5	5	5	5	5	5	5	5	5	5	5	5	5	5	5	5	5
55	2024/4/21 19:42:22	118秒	微信	N/A	125.89.246.128(广东-韶关)	1	2	10	2	2	4	4	4	4	4	4	4	4	4	4	4	4	4	4	5	4	5	4	4	4	4	5	4	5	4	4	4	5	5	4	5	4	5
56	2024/4/21 19:42:36	115秒	微信	N/A	27.43.120.187(广东-韶关)	1	2	6	2	2	5	5	5	5	5	5	5	5	5	5	5	5	5	5	5	4	4	4	4	4	4	4	4	4	4	4	4	4	4	4	4	4	4
57	2024/4/21 19:42:49	142秒	微信	N/A	183.46.40.49(广东-汕头)	4	1	3	2	2	3	3	3	3	3	3	3	3	3	3	3	3	3	3	3	4	4	4	4	4	3	3	3	3	3	3	3	3	3	3	3	3	3
58	2024/4/21 19:43:10	175秒	微信	N/A	183.21.230.195(广东-韶关)	1	2	6	2	5	5	5	5	5	5	5	5	5	5	5	5	5	5	5	5	5	5	5	5	5	5	5	5	5	5	5	5	5	5	5	5	5	5
59	2024/4/21 19:43:18	96秒	微信	N/A	119.2.159.39(广东-广州)	1	2	6	2	2	5	5	5	5	5	5	5	5	5	5	5	5	5	5	5	5	5	5	5	5	4	4	4	4	4	4	4	4	4	4	4	4	4
60	2024/4/21 19:44:01	69秒	微信	N/A	120.230.194.183(广东-韶关)	1	1	5	2	2	1	1	5	1	5	5	5	4	2	4	2	2	2	2	2	4	4	3	4	2	3	3	3	3	3	3	3	3	3	3	3	3	3
61	2024/4/21 20:48:55	139秒	微信	N/A	125.89.244.64(广东-韶关)	3	4	2	2	5	2	4	2	4	4	3	4	3	3	2	3	4	3	3	4	4	4	4	4	4	3	3	4	4	4	4	4	4	4	4	4	3	3
62	2024/4/21 20:56:12	158秒	微信	N/A	120.230.194.241(广东-韶关)	1	5	3	4	5	4	4	4	4	4	4	4	4	4	4	4	4	4	4	4	3	3	3	3	3	3	3	3	3	3	3	3	3	3	3	3	3	3
63	2024/4/21 21:42:22	130秒	微信	N/A	223.148.68.116(湖南-株洲)	1	2	5	2	2	5	5	5	5	5	5	5	5	5	5	5	5	5	5	5	4	4	4	4	4	4	4	4	4	4	4	4	4	4	4	4	4	4
64	2024/4/21 21:48:37	114秒	微信	N/A	39.160.163.5(江西-鹰潭)	3	4	5	2	2	3	3	3	2	1	2	2	4	4	4	4	3	5	3	2	3	4	4	4	3	3	3	3	4	3	4	5	3	3	5	5	4	4
65	2024/4/21 22:14:03	118秒	微信	N/A	120.230.194.40(广东-韶关)	1	1	16	4	1	5	5	5	5	5	5	5	5	5	5	5	5	5	5	5	5	5	5	5	5	5	5	5	5	5	5	5	5	5	5	5	5	5
66	2024/4/21 22:22:05	78秒	微信	N/A	119.2.145.62(广东-广州)	1	2	2	2	2	5	5	5	5	5	3	5	5	5	5	5	5	5	5	5	5	5	5	5	5	5	5	5	5	5	5	5	4	4	4	4	4	4
67	2024/4/21 22:23:09	129秒	微信	N/A	120.230.194.128(广东-韶关)	1	2	9	2	2	5	5	5	5	5	5	5	5	5	5	5	5	5	5	5	5	5	5	5	5	4	4	4	4	4	4	4	4	4	4	4	4	4
68	2024/4/21 22:30:12	161秒	微信	N/A	183.21.240.115(广东-韶关)	1	2	1	2	2	5	5	5	5	5	5	5	5	5	5	5	5	5	5	5	4	4	4	4	4	4	4	4	4	4	4	4	4	4	4	4	4	4
69	2024/4/22 5:57:05	110秒	微信	N/A	111.72.250.127(江西-鹰潭)	3	2	9	2	2	3	3	3	3	3	3	3	3	3	3	3	3	3	3	3	4	4	4	4	4	3	4	4	4	4	5	4	4	4	4	4	4	4
70	2024/4/22 6:18:54	129秒	微信	N/A	180.98.214.18(江苏-苏州)	1	2	20	4	4	5	5	5	5	5	5	5	5	5	5	5	5	5	5	5	5	5	5	5	5	5	5	5	5	5	5	5	5	5	5	5	5	5
71	2024/4/22 8:18:14	67秒	微信	N/A	58.17.89.22(江西-鹰潭)	3	4	5	1	2	2	2	2	2	2	2	2	2	2	2	2	2	2	2	2	3	3	3	3	3	3	3	3	3	3	3	3	3	3	3	3	3	3
72	2024/4/22 10:46:49	154秒	微信	N/A	58.17.89.22(江西-鹰潭)	4	4	3	1	1	2	2	2	2	2	2	2	2	2	2	2	2	2	2	2	3	3	3	3	3	3	3	3	3	3	3	3	3	3	3	3	3	3
73	2024/4/22 10:47:30	116秒	微信	N/A	58.17.89.22(江西-鹰潭)	3	4	5年	2	2	1	2	2	2	2	2	2	2	2	2	2	2	2	2	2	4	4	4	4	4	2	2	2	1	4	4	4	5	4	2	5	4	2
74	2024/4/22 15:28:17	78秒	微信	N/A	58.17.89.22(江西-鹰潭)	3	4	9	1	1	2	2	2	2	2	2	2	2	2	2	2	2	2	2	2	3	3	3	3	3	3	3	3	3	3	3	3	3	3	3	3	3	3
75	2024/4/22 15:29:06	174秒	微信	N/A	117.136.127.125(江西-鹰潭)	3	7	16	1	2	2	2	2	2	2	2	2	2	2	2	2	2	2	2	2	3	3	3	3	3	3	3	3	3	3	3	3	3	3	3	3	3	3
76	2024/4/22 15:52:36	101秒	微信	N/A	39.144.140.234(四川-广元)	2	14	10	1	2	3	3	3	3	3	3	3	3	3	3	3	2	2	3	2	4	4	4	4	4	4	4	4	3	2	3	4	4	4	3	3	4	4
77	2024/4/22 15:54:32	90秒	微信	N/A	39.144.142.126(四川-达州)	1	9	6	2	1	3	3	3	3	3	3	3	3	3	3	3	2	2	3	1	4	4	4	4	4	4	4	4	4	2	4	4	4	4	4	4	4	3
78	2024/4/22 15:56:25	99秒	微信	N/A	110.191.3.221(四川-成都)	1	14	13	2	1	4	4	3	4	3	4	4	4	4	4	4	3	4	3	2	4	5	5	5	5	4	4	4	4	4	4	4	4	4	4	3	4	4
79	2024/4/22 15:58:46	113秒	微信	N/A	171.218.61.201(四川-成都)	1	8	5	1	1	4	4	3	3	3	3	4	3	3	4	4	3	3	3	2	4	5	5	5	5	4	3	3	3	4	4	3	3	4	4	4	4	4
80	2024/4/22 16:00:28	75秒	微信	N/A	171.216.243.52(四川-成都)	1	10	10	2	2	4	4	4	4	3	3	3	4	4	4	3	3	4	4	3	4	4	5	5	5	4	4	3	4	4	4	3	4	4	4	4	4	4
81	2024/4/22 16:02:42	102秒	微信	N/A	39.144.142.172(四川-达州)	2	14	12	2	2	4	4	3	3	3	4	4	4	4	3	4	3	3	4	2	4	5	5	5	5	4	4	4	4	2	4	4	4	4	4	3	4	4
82	2024/4/22 16:05:20	117秒	微信	N/A	39.144.142.140(四川-达州)	2	11	8	1	1	3	3	3	3	3	3	3	3	3	3	3	3	3	3	2	4	4	4	4	4	4	4	4	4	4	4	2	2	3	4	4	4	4
83	2024/4/23 9:20:42	249秒	微信	N/A	222.197.110.42(四川-成都)	1	14	10	2	1	4	4	4	5	5	5	5	5	5	5	5	5	5	5	2	5	5	5	5	5	5	5	5	5	5	5	5	5	5	5	5	5	5
84	2024/4/23 13:52:11	255秒	微信	N/A	39.144.137.240(四川-广安)	1	14	17	2	1	3	3	3	3	3	3	2	3	5	4	4	4	5	5	4	4	4	4	5	5	5	5	5	5	5	5	5	5	5	5	5	5	5
85	2024/5/3 11:42:02	180秒	微信	N/A	171.219.7.113(四川-成都)	1	14	10	2	1	3	3	2	3	3	3	3	3	4	3	3	4	4	4	4	3	4	4	4	4	4	4	4	4	4	4	4	4	4	4	4	4	4
86	2024/5/3 11:43:40	84秒	微信	N/A	111.55.146.23(黑龙江-哈尔滨)	1	14	10	2	1	4	4	4	4	4	3	3	3	3	3	3	3	3	3	3	4	5	5	5	5	3	4	4	4	4	4	4	4	4	4	4	4	4
87	2024/5/3 11:45:49	105秒	微信	N/A	171.218.92.171(四川-成都)	1	14	12	2	2	4	4	4	4	4	4	4	4	3	3	3	3	4	3	4	5	5	5	5	5	4	4	4	4	4	4	4	4	4	4	4	4	4
88	2024/5/3 11:48:45	136秒	微信	N/A	182.146.163.156(四川-泸州)	1	3	12	4	4	5	4	5	4	3	5	5	5	5	5	4	5	5	5	4	4	4	3	5	3	3	4	3	4	4	4	5	5	4	3	4	4	5
89	2024/5/3 11:48:52	132秒	微信	N/A	171.218.1.116(四川-绵阳)	1	3	6	1	5	5	5	5	5	4	4	4	5	4	5	4	4	5	4	4	3	3	4	4	4	4	3	4	4	4	4	4	4	4	4	4	4	4
90	2024/5/3 11:49:10	116秒	微信	N/A	116.169.2.162(四川-成都)	1	14	10	2	2	4	4	4	4	4	4	4	4	4	4	4	4	4	4	4	4	4	4	5	5	4	4	4	4	2	4	4	4	4	4	4	4	4
91	2024/5/3 11:51:32	125秒	微信	N/A	182.146.163.156(四川-泸州)	1	11	8	2	2	3	3	3	3	3	4	4	4	4	4	4	3	4	4	4	4	4	4	4	4	4	4	4	4	2	4	3	3	3	3	3	3	4
92	2024/5/3 11:51:58	95秒	微信	N/A	110.191.47.37(四川-成都)	1	3	3	2	2	4	4	3	4	3	4	4	3	4	3	3	4	3	3	3	5	4	4	4	5	4	4	4	4	4	5	5	5	5	4	5	5	4
93	2024/5/3 11:53:23	224秒	微信	N/A	223.104.216.72(四川-成都)	1	8	5	2	1	2	2	2	2	3	3	3	3	3	3	3	1	1	1	1	3	3	4	4	3	3	3	3	3	3	3	3	3	3	3	3	3	3
94	2024/5/3 11:55:56	102秒	微信	N/A	39.144.140.236(四川-广元)	1	14	2	1	1	2	2	2	3	3	3	3	2	3	3	3	1	1	3	1	4	4	4	4	4	4	4	4	4	4	4	2	2	3	2	3	3	3
95	2024/4/21 19:45:12	55秒	微信	N/A	120.230.194.183(广东-韶关)	2	4	1	1	2	4	2	4	4	4	2	2	2	2	3	1	3	3	3	3	3	4	3	3	3	3	3	1	3	3	3	3	3	3	3	3	3	3
96	2024/4/21 19:46:44	74秒	微信	N/A	120.230.194.165(广东-韶关)	1	2	5	2	2	5	5	5	5	5	5	5	5	5	5	5	5	5	5	5	5	5	5	5	5	5	5	5	5	5	5	5	5	5	5	5	5	5
97	2024/4/21 19:51:02	228秒	微信	N/A	183.21.240.216(广东-韶关)	1	2	1-10	2	2	3	5	4	4	4	4	5	5	5	5	5	5	5	5	5	5	4	4	4	4	4	4	4	4	4	4	4	4	4	4	4	4	4
98	2024/4/21 19:51:28	157秒	微信	N/A	125.89.244.7(广东-韶关)	1	2	5	2	2	5	5	5	5	5	5	5	5	5	5	5	5	5	5	5	5	5	5	5	5	5	5	5	5	5	5	5	5	5	5	5	5	5
99	2024/4/22 15:28:17	78秒	微信	N/A	58.17.89.22(江西-鹰潭)	3	4	9	1	1	2	2	2	2	2	2	2	2	2	2	2	2	2	2	2	3	3	3	3	3	3	3	3	3	3	3	3	3	3	3	3	3	3
100	2024/4/22 15:29:06	174秒	微信	N/A	117.136.127.125(江西-鹰潭)	3	7	16	1	2	2	2	2	2	2	2	2	2	2	2	2	2	2	2	2	3	3	3	3	3	3	3	3	3	3	3	3	3	3	3	3	3	3
101	2024/4/22 15:52:36	101秒	微信	N/A	39.144.140.234(四川-广元)	2	14	10	1	2	3	3	3	3	3	3	3	3	3	3	3	2	2	3	2	4	4	4	4	4	4	4	4	3	2	3	4	4	4	3	3	4	4
102	2024/4/22 15:54:32	90秒	微信	N/A	39.144.142.126(四川-达州)	1	9	6	2	1	3	3	3	3	3	3	3	3	3	3	3	2	2	3	1	4	4	4	4	4	4	4	4	4	2	4	4	4	4	4	4	4	3
103	2024/4/22 15:56:25	99秒	微信	N/A	110.191.3.221(四川-成都)	1	14	13	2	1	4	4	3	4	3	4	4	4	4	4	4	3	4	3	2	4	5	5	5	5	4	4	4	4	4	4	4	4	4	4	3	4	4
104	2024/4/22 15:58:46	113秒	微信	N/A	171.218.61.201(四川-成都)	1	8	5	1	1	4	4	3	3	3	3	4	3	3	4	4	3	3	3	2	4	5	5	5	5	4	3	3	3	4	4	3	3	4	4	4	4	4
105	2024/4/22 16:00:28	75秒	微信	N/A	171.216.243.52(四川-成都)	1	10	10	2	2	4	4	4	4	3	3	3	4	4	4	3	3	4	4	3	4	4	5	5	5	4	4	3	4	4	4	3	4	4	4	4	4	4
106	2024/4/21 19:23:21	341秒	微信	N/A	124.160.248.46(浙江-杭州)	1	10	8.5	3	2	4	4	4	4	4	4	4	4	5	5	5	5	4	5	4	5	5	5	5	5	5	5	5	5	5	5	5	5	5	5	5	5	5
107	2024/4/21 19:23:51	109秒	微信	N/A	120.230.194.80(广东-韶关)	1	2	10	2	2	5	5	5	5	5	5	5	5	5	5	5	5	5	5	5	4	4	4	4	4	4	4	4	5	5	5	5	5	5	5	5	5	5
108	2024/4/21 19:28:52	158秒	微信	N/A	125.89.244.218(广东-韶关)	1	14	6	2	2	5	5	5	5	5	5	5	5	5	5	5	5	5	5	5	5	5	5	5	5	2	4	4	4	4	4	4	4	4	4	4	4	4
109	2024/4/21 19:32:36	253秒	微信	N/A	112.96.106.164(广东-广州)	1	2	6	2	2	5	5	5	5	5	5	5	5	5	5	5	5	5	5	5	5	5	5	5	5	4	4	4	4	4	4	4	4	4	4	4	4	4
110	2024/4/21 19:34:52	92秒	微信	N/A	119.2.158.206(广东-广州)	1	2	5	2	2	5	5	5	5	5	5	5	5	5	5	5	5	5	5	5	4	4	4	4	4	4	4	4	4	4	4	4	4	4	4	4	4	4
111	2024/4/21 19:36:29	151秒	微信	N/A	120.230.202.227(广东-韶关)	1	2	12	2	2	4	4	4	5	5	4	4	5	4	4	5	5	5	4	5	5	4	4	5	5	4	4	4	4	4	4	4	4	5	5	5	5	5
112	2024/4/21 19:37:23	83秒	微信	N/A	223.104.78.68(广东-广州)	1	2	5	2	2	5	5	5	5	5	5	5	5	5	5	5	5	5	5	5	5	5	5	5	5	5	5	5	5	5	5	5	5	5	5	5	5	5
113	2024/4/21 19:38:43	102秒	微信	N/A	120.235.175.231(广东-韶关)	1	2	1	2	2	5	5	5	5	5	5	5	5	5	5	5	5	5	5	5	4	4	4	4	4	5	5	5	5	5	5	5	5	5	5	5	5	5
114	2024/4/21 19:39:02	150秒	微信	N/A	223.104.74.89(广东-东莞)	1	2	2	2	2	5	5	5	5	5	5	5	5	5	5	5	5	5	5	5	5	5	5	5	5	5	5	5	5	5	5	5	5	5	5	5	5	5
115	2024/4/21 19:39:05	165秒	微信	N/A	120.230.194.91(广东-韶关)	1	2	7	2	2	5	5	5	5	5	5	5	5	5	5	5	5	5	5	5	4	4	4	4	4	4	4	4	4	4	4	4	4	4	4	4	4	4
116	2024/4/21 19:39:06	125秒	微信	N/A	112.96.64.163(广东-佛山)	1	2	6	2	2	5	5	5	5	5	5	5	5	5	5	5	5	5	5	5	5	5	5	5	5	4	4	4	4	4	4	4	4	4	4	4	4	4
117	2024/4/21 19:39:12	145秒	微信	N/A	120.230.194.68(广东-韶关)	1	2	10	2	2	5	5	5	5	5	5	5	5	5	5	5	5	5	5	5	4	4	4	4	4	4	4	4	4	4	4	4	4	4	4	4	4	4
118	2024/4/21 19:39:23	145秒	微信	N/A	27.43.120.100(广东-韶关)	1	2	5	2	2	5	5	5	5	5	5	5	5	5	5	5	5	5	5	5	4	4	4	4	4	4	4	4	4	4	4	4	4	4	4	4	4	4
119	2024/4/21 19:39:48	175秒	微信	N/A	122.138.84.91(吉林-通化)	1	3	1	2	1	3	3	3	3	3	3	3	3	3	3	3	3	3	3	3	4	4	4	4	4	4	4	4	4	4	4	4	4	4	4	4	4	4
120	2024/4/21 19:40:10	227秒	微信	N/A	27.43.120.187(广东-韶关)	1	2	6	2	2	5	5	5	5	5	5	5	5	5	5	5	5	5	5	5	4	4	4	4	4	4	4	4	4	4	4	4	4	4	4	4	4	4
121	2024/4/21 19:40:29	75秒	微信	N/A	119.2.152.254(广东-广州)	1	2	8	2	2	5	5	5	5	5	5	5	5	5	5	5	5	5	5	5	5	5	5	5	5	5	5	5	5	5	5	5	5	5	5	5	5	5
122	2024/4/21 19:41:24	99秒	微信	N/A	119.2.150.100(广东-广州)	1	2	6	2	2	5	5	5	5	5	5	5	5	5	5	5	5	5	5	5	5	5	5	5	5	5	5	5	5	5	5	5	5	5	5	5	5	5
123	2024/4/21 19:42:22	118秒	微信	N/A	125.89.246.128(广东-韶关)	1	2	10	2	2	4	4	4	4	4	4	4	4	4	4	4	4	4	4	5	4	5	4	4	4	4	5	4	5	4	4	4	5	5	4	5	4	5
124	2024/4/21 19:42:36	115秒	微信	N/A	27.43.120.187(广东-韶关)	1	2	6	2	2	5	5	5	5	5	5	5	5	5	5	5	5	5	5	5	4	4	4	4	4	4	4	4	4	4	4	4	4	4	4	4	4	4
125	2024/4/21 19:42:49	142秒	微信	N/A	183.46.40.49(广东-汕头)	4	1	3	2	2	3	3	3	3	3	3	3	3	3	3	3	3	3	3	3	4	4	4	4	4	3	3	3	3	3	3	3	3	3	3	3	3	3
126	2024/4/21 19:43:10	175秒	微信	N/A	183.21.230.195(广东-韶关)	1	2	6	2	5	5	5	5	5	5	5	5	5	5	5	5	5	5	5	5	5	5	5	5	5	5	5	5	5	5	5	5	5	5	5	5	5	5
127	2024/4/21 19:43:18	96秒	微信	N/A	119.2.159.39(广东-广州)	1	2	6	2	2	5	5	5	5	5	5	5	5	5	5	5	5	5	5	5	5	5	5	5	5	4	4	4	4	4	4	4	4	4	4	4	4	4
128	2024/4/21 19:44:01	69秒	微信	N/A	120.230.194.183(广东-韶关)	1	1	5	2	2	1	1	5	1	5	5	5	4	2	4	2	2	2	2	2	4	4	3	4	2	3	3	3	3	3	3	3	3	3	3	3	3	3
129	2024/4/22 10:47:30	116秒	微信	N/A	58.17.89.22(江西-鹰潭)	3	4	5年	2	2	1	2	2	2	2	2	2	2	2	2	2	2	2	2	2	4	4	4	4	4	2	2	2	1	4	4	4	5	4	2	5	4	2
130	2024/4/22 15:28:17	78秒	微信	N/A	58.17.89.22(江西-鹰潭)	3	4	9	1	1	2	2	2	2	2	2	2	2	2	2	2	2	2	2	2	3	3	3	3	3	3	3	3	3	3	3	3	3	3	3	3	3	3
131	2024/4/22 15:29:06	174秒	微信	N/A	117.136.127.125(江西-鹰潭)	3	7	16	1	2	2	2	2	2	2	2	2	2	2	2	2	2	2	2	2	3	3	3	3	3	3	3	3	3	3	3	3	3	3	3	3	3	3
132	2024/4/22 15:52:36	101秒	微信	N/A	39.144.140.234(四川-广元)	2	14	10	1	2	3	3	3	3	3	3	3	3	3	3	3	2	2	3	2	4	4	4	4	4	4	4	4	3	2	3	4	4	4	3	3	4	4
133	2024/4/22 15:54:32	90秒	微信	N/A	39.144.142.126(四川-达州)	1	9	6	2	1	3	3	3	3	3	3	3	3	3	3	3	2	2	3	1	4	4	4	4	4	4	4	4	4	2	4	4	4	4	4	4	4	3
134	2024/4/22 15:56:25	99秒	微信	N/A	110.191.3.221(四川-成都)	1	14	13	2	1	4	4	3	4	3	4	4	4	4	4	4	3	4	3	2	4	5	5	5	5	4	4	4	4	4	4	4	4	4	4	3	4	4
135	2024/4/22 15:58:46	113秒	微信	N/A	171.218.61.201(四川-成都)	1	8	5	1	1	4	4	3	3	3	3	4	3	3	4	4	3	3	3	2	4	5	5	5	5	4	3	3	3	4	4	3	3	4	4	4	4	4
136	2024/4/22 16:00:28	75秒	微信	N/A	171.216.243.52(四川-成都)	1	10	10	2	2	4	4	4	4	3	3	3	4	4	4	3	3	4	4	3	4	4	5	5	5	4	4	3	4	4	4	3	4	4	4	4	4	4
137	2024/4/22 16:02:42	102秒	微信	N/A	39.144.142.172(四川-达州)	2	14	12	2	2	4	4	3	3	3	4	4	4	4	3	4	3	3	4	2	4	5	5	5	5	4	4	4	4	2	4	4	4	4	4	3	4	4
138	2024/4/22 16:05:20	117秒	微信	N/A	39.144.142.140(四川-达州)	2	11	8	1	1	3	3	3	3	3	3	3	3	3	3	3	3	3	3	2	4	4	4	4	4	4	4	4	4	4	4	2	2	3	4	4	4	4
139	2024/4/23 9:20:42	249秒	微信	N/A	222.197.110.42(四川-成都)	1	14	10	2	1	4	4	4	5	5	5	5	5	5	5	5	5	5	5	2	5	5	5	5	5	5	5	5	5	5	5	5	5	5	5	5	5	5
140	2024/4/23 13:52:11	255秒	微信	N/A	39.144.137.240(四川-广安)	1	14	17	2	1	3	3	3	3	3	3	2	3	5	4	4	4	5	5	4	4	4	4	5	5	5	5	5	5	5	5	5	5	5	5	5	5	5
141	2024/5/3 11:42:02	180秒	微信	N/A	171.219.7.113(四川-成都)	1	14	10	2	1	3	3	2	3	3	3	3	3	4	3	3	4	4	4	4	3	4	4	4	4	4	4	4	4	4	4	4	4	4	4	4	4	4
142	2024/5/3 11:43:40	84秒	微信	N/A	111.55.146.23(黑龙江-哈尔滨)	1	14	10	2	1	4	4	4	4	4	3	3	3	3	3	3	3	3	3	3	4	5	5	5	5	3	4	4	4	4	4	4	4	4	4	4	4	4
143	2024/5/3 11:45:49	105秒	微信	N/A	171.218.92.171(四川-成都)	1	14	12	2	2	4	4	4	4	4	4	4	4	3	3	3	3	4	3	4	5	5	5	5	5	4	4	4	4	4	4	4	4	4	4	4	4	4
144	2024/5/3 11:48:45	136秒	微信	N/A	182.146.163.156(四川-泸州)	1	3	12	4	4	5	4	5	4	3	5	5	5	5	5	4	5	5	5	4	4	4	3	5	3	3	4	3	4	4	4	5	5	4	3	4	4	5
145	2024/5/3 11:48:52	132秒	微信	N/A	171.218.1.116(四川-绵阳)	1	3	6	1	5	5	5	5	5	4	4	4	5	4	5	4	4	5	4	4	3	3	4	4	4	4	3	4	4	4	4	4	4	4	4	4	4	4
146	2024/5/3 11:49:10	116秒	微信	N/A	116.169.2.162(四川-成都)	1	14	10	2	2	4	4	4	4	4	4	4	4	4	4	4	4	4	4	4	4	4	4	5	5	4	4	4	4	2	4	4	4	4	4	4	4	4
147	2024/5/3 11:51:32	125秒	微信	N/A	182.146.163.156(四川-泸州)	1	11	8	2	2	3	3	3	3	3	4	4	4	4	4	4	3	4	4	4	4	4	4	4	4	4	4	4	4	2	4	3	3	3	3	3	3	4
148	2024/5/3 11:51:58	95秒	微信	N/A	110.191.47.37(四川-成都)	1	3	3	2	2	4	4	3	4	3	4	4	3	4	3	3	4	3	3	3	5	4	4	4	5	4	4	4	4	4	5	5	5	5	4	5	5	4
149	2024/5/3 11:53:23	224秒	微信	N/A	223.104.216.72(四川-成都)	1	8	5	2	1	2	2	2	2	3	3	3	3	3	3	3	1	1	1	1	3	3	4	4	3	3	3	3	3	3	3	3	3	3	3	3	3	3
150	2024/5/3 11:55:56	102秒	微信	N/A	39.144.140.236(四川-广元)	1	14	2	1	1	2	2	2	3	3	3	3	2	3	3	3	1	1	3	1	4	4	4	4	4	4	4	4	4	4	4	2	2	3	2	3	3	3
151	2024/4/21 19:45:12	55秒	微信	N/A	120.230.194.183(广东-韶关)	2	4	1	1	2	4	2	4	4	4	2	2	2	2	3	1	3	3	3	3	3	4	3	3	3	3	3	1	3	3	3	3	3	3	3	3	3	3
152	2024/4/21 19:46:44	74秒	微信	N/A	120.230.194.165(广东-韶关)	1	2	5	2	2	5	5	5	5	5	5	5	5	5	5	5	5	5	5	5	5	5	5	5	5	5	5	5	5	5	5	5	5	5	5	5	5	5
153	2024/4/21 19:51:02	228秒	微信	N/A	183.21.240.216(广东-韶关)	1	2	1-10	2	2	3	5	4	4	4	4	5	5	5	5	5	5	5	5	5	5	4	4	4	4	4	4	4	4	4	4	4	4	4	4	4	4	4
154	2024/4/21 19:51:28	157秒	微信	N/A	125.89.244.7(广东-韶关)	1	2	5	2	2	5	5	5	5	5	5	5	5	5	5	5	5	5	5	5	5	5	5	5	5	5	5	5	5	5	5	5	5	5	5	5	5	5
155	2024/4/22 15:28:17	78秒	微信	N/A	58.17.89.22(江西-鹰潭)	3	4	9	1	1	2	2	2	2	2	2	2	2	2	2	2	2	2	2	2	3	3	3	3	3	3	3	3	3	3	3	3	3	3	3	3	3	3
156	2024/4/22 15:29:06	174秒	微信	N/A	117.136.127.125(江西-鹰潭)	3	7	16	1	2	2	2	2	2	2	2	2	2	2	2	2	2	2	2	2	3	3	3	3	3	3	3	3	3	3	3	3	3	3	3	3	3	3
157	2024/4/22 15:56:25	99秒	微信	N/A	110.191.3.221(四川-成都)	1	14	13	2	1	4	4	3	4	3	4	4	4	4	4	4	3	4	3	2	4	5	5	5	5	4	4	4	4	4	4	4	4	4	4	3	4	4
158	2024/4/22 15:58:46	113秒	微信	N/A	171.218.61.201(四川-成都)	1	8	5	1	1	4	4	3	3	3	3	4	3	3	4	4	3	3	3	2	4	5	5	5	5	4	3	3	3	4	4	3	3	4	4	4	4	4
159	2024/4/22 16:00:28	75秒	微信	N/A	171.216.243.52(四川-成都)	1	10	10	2	2	4	4	4	4	3	3	3	4	4	4	3	3	4	4	3	4	4	5	5	5	4	4	3	4	4	4	3	4	4	4	4	4	4
160	2024/4/22 16:02:42	102秒	微信	N/A	39.144.142.172(四川-达州)	2	14	12	2	2	4	4	3	3	3	4	4	4	4	3	4	3	3	4	2	4	5	5	5	5	4	4	4	4	2	4	4	4	4	4	3	4	4
161	2024/4/22 16:05:20	117秒	微信	N/A	39.144.142.140(四川-达州)	2	11	8	1	1	3	3	3	3	3	3	3	3	3	3	3	3	3	3	2	4	4	4	4	4	4	4	4	4	4	4	2	2	3	4	4	4	4
162	2024/4/23 9:20:42	249秒	微信	N/A	222.197.110.42(四川-成都)	1	14	10	2	1	4	4	4	5	5	5	5	5	5	5	5	5	5	5	2	5	5	5	5	5	5	5	5	5	5	5	5	5	5	5	5	5	5
163	2024/4/23 13:52:11	255秒	微信	N/A	39.144.137.240(四川-广安)	1	14	17	2	1	3	3	3	3	3	3	2	3	5	4	4	4	5	5	4	4	4	4	5	5	5	5	5	5	5	5	5	5	5	5	5	5	5
164	2024/5/3 11:42:02	180秒	微信	N/A	171.219.7.113(四川-成都)	1	14	10	2	1	3	3	2	3	3	3	3	3	4	3	3	4	4	4	4	3	4	4	4	4	4	4	4	4	4	4	4	4	4	4	4	4	4
165	2024/5/3 11:43:40	84秒	微信	N/A	111.55.146.23(黑龙江-哈尔滨)	1	14	10	2	1	4	4	4	4	4	3	3	3	3	3	3	3	3	3	3	4	5	5	5	5	3	4	4	4	4	4	4	4	4	4	4	4	4
166	2024/5/3 11:45:49	105秒	微信	N/A	171.218.92.171(四川-成都)	1	14	12	2	2	4	4	4	4	4	4	4	4	3	3	3	3	4	3	4	5	5	5	5	5	4	4	4	4	4	4	4	4	4	4	4	4	4
167	2024/5/3 11:48:45	136秒	微信	N/A	182.146.163.156(四川-泸州)	1	3	12	4	4	5	4	5	4	3	5	5	5	5	5	4	5	5	5	4	4	4	3	5	3	3	4	3	4	4	4	5	5	4	3	4	4	5
168	2024/5/3 11:48:52	132秒	微信	N/A	171.218.1.116(四川-绵阳)	1	3	6	1	5	5	5	5	5	4	4	4	5	4	5	4	4	5	4	4	3	3	4	4	4	4	3	4	4	4	4	4	4	4	4	4	4	4
169	2024/5/3 11:49:10	116秒	微信	N/A	116.169.2.162(四川-成都)	1	14	10	2	2	4	4	4	4	4	4	4	4	4	4	4	4	4	4	4	4	4	4	5	5	4	4	4	4	2	4	4	4	4	4	4	4	4
170	2024/5/3 11:51:32	125秒	微信	N/A	182.146.163.156(四川-泸州)	1	11	8	2	2	3	3	3	3	3	4	4	4	4	4	4	3	4	4	4	4	4	4	4	4	4	4	4	4	2	4	3	3	3	3	3	3	4
171	2024/5/3 11:51:58	95秒	微信	N/A	110.191.47.37(四川-成都)	1	3	3	2	2	4	4	3	4	3	4	4	3	4	3	3	4	3	3	3	5	4	4	4	5	4	4	4	4	4	5	5	5	5	4	5	5	4
172	2024/5/3 11:53:23	224秒	微信	N/A	223.104.216.72(四川-成都)	1	8	5	2	1	2	2	2	2	3	3	3	3	3	3	3	1	1	1	1	3	3	4	4	3	3	3	3	3	3	3	3	3	3	3	3	3	3
173	2024/5/3 11:55:56	102秒	微信	N/A	39.144.140.236(四川-广元)	1	14	2	1	1	2	2	2	3	3	3	3	2	3	3	3	1	1	3	1	4	4	4	4	4	4	4	4	4	4	4	2	2	3	2	3	3	3
174	2024/4/21 19:45:12	55秒	微信	N/A	120.230.194.183(广东-韶关)	2	4	1	1	2	4	2	4	4	4	2	2	2	2	3	1	3	3	3	3	3	4	3	3	3	3	3	1	3	3	3	3	3	3	3	3	3	3
175	2024/4/21 19:46:44	74秒	微信	N/A	120.230.194.165(广东-韶关)	1	2	5	2	2	5	5	5	5	5	5	5	5	5	5	5	5	5	5	5	5	5	5	5	5	5	5	5	5	5	5	5	5	5	5	5	5	5
176	2024/4/21 19:51:02	228秒	微信	N/A	183.21.240.216(广东-韶关)	1	2	1-10	2	2	3	5	4	4	4	4	5	5	5	5	5	5	5	5	5	5	4	4	4	4	4	4	4	4	4	4	4	4	4	4	4	4	4
177	2024/4/21 19:51:28	157秒	微信	N/A	125.89.244.7(广东-韶关)	1	2	5	2	2	5	5	5	5	5	5	5	5	5	5	5	5	5	5	5	5	5	5	5	5	5	5	5	5	5	5	5	5	5	5	5	5	5
178	2024/4/22 15:28:17	78秒	微信	N/A	58.17.89.22(江西-鹰潭)	3	4	9	1	1	2	2	2	2	2	2	2	2	2	2	2	2	2	2	2	3	3	3	3	3	3	3	3	3	3	3	3	3	3	3	3	3	3
179	2024/4/22 15:29:06	174秒	微信	N/A	117.136.127.125(江西-鹰潭)	3	7	16	1	2	2	2	2	2	2	2	2	2	2	2	2	2	2	2	2	3	3	3	3	3	3	3	3	3	3	3	3	3	3	3	3	3	3
180	2024/4/22 15:52:36	101秒	微信	N/A	39.144.140.234(四川-广元)	2	14	10	1	2	3	3	3	3	3	3	3	3	3	3	3	2	2	3	2	4	4	4	4	4	4	4	4	3	2	3	4	4	4	3	3	4	4
181	2024/4/22 15:54:32	90秒	微信	N/A	39.144.142.126(四川-达州)	1	9	6	2	1	3	3	3	3	3	3	3	3	3	3	3	2	2	3	1	4	4	4	4	4	4	4	4	4	2	4	4	4	4	4	4	4	3
182	2024/4/22 15:56:25	99秒	微信	N/A	110.191.3.221(四川-成都)	1	14	13	2	1	4	4	3	4	3	4	4	4	4	4	4	3	4	3	2	4	5	5	5	5	4	4	4	4	4	4	4	4	4	4	3	4	4
183	2024/4/22 15:58:46	113秒	微信	N/A	171.218.61.201(四川-成都)	1	8	5	1	1	4	4	3	3	3	3	4	3	3	4	4	3	3	3	2	4	5	5	5	5	4	3	3	3	4	4	3	3	4	4	4	4	4
184	2024/4/22 16:00:28	75秒	微信	N/A	171.216.243.52(四川-成都)	1	10	10	2	2	4	4	4	4	3	3	3	4	4	4	3	3	4	4	3	4	4	5	5	5	4	4	3	4	4	4	3	4	4	4	4	4	4
185	2024/4/21 19:23:21	341秒	微信	N/A	124.160.248.46(浙江-杭州)	1	10	8.5	3	2	4	4	4	4	4	4	4	4	5	5	5	5	4	5	4	5	5	5	5	5	5	5	5	5	5	5	5	5	5	5	5	5	5
186	2024/4/21 19:23:51	109秒	微信	N/A	120.230.194.80(广东-韶关)	1	2	10	2	2	5	5	5	5	5	5	5	5	5	5	5	5	5	5	5	4	4	4	4	4	4	4	4	5	5	5	5	5	5	5	5	5	5
187	2024/4/21 19:28:52	158秒	微信	N/A	125.89.244.218(广东-韶关)	1	14	6	2	2	5	5	5	5	5	5	5	5	5	5	5	5	5	5	5	5	5	5	5	5	2	4	4	4	4	4	4	4	4	4	4	4	4
188	2024/4/21 19:32:36	253秒	微信	N/A	112.96.106.164(广东-广州)	1	2	6	2	2	5	5	5	5	5	5	5	5	5	5	5	5	5	5	5	5	5	5	5	5	4	4	4	4	4	4	4	4	4	4	4	4	4
189	2024/4/21 19:34:52	92秒	微信	N/A	119.2.158.206(广东-广州)	1	2	5	2	2	5	5	5	5	5	5	5	5	5	5	5	5	5	5	5	4	4	4	4	4	4	4	4	4	4	4	4	4	4	4	4	4	4
190	2024/4/21 19:36:29	151秒	微信	N/A	120.230.202.227(广东-韶关)	1	2	12	2	2	4	4	4	5	5	4	4	5	4	4	5	5	5	4	5	5	4	4	5	5	4	4	4	4	4	4	4	4	5	5	5	5	5
191	2024/4/21 19:37:23	83秒	微信	N/A	223.104.78.68(广东-广州)	1	2	5	2	2	5	5	5	5	5	5	5	5	5	5	5	5	5	5	5	5	5	5	5	5	5	5	5	5	5	5	5	5	5	5	5	5	5
192	2024/4/21 19:38:43	102秒	微信	N/A	120.235.175.231(广东-韶关)	1	2	1	2	2	5	5	5	5	5	5	5	5	5	5	5	5	5	5	5	4	4	4	4	4	5	5	5	5	5	5	5	5	5	5	5	5	5
193	2024/4/21 19:39:02	150秒	微信	N/A	223.104.74.89(广东-东莞)	1	2	2	2	2	5	5	5	5	5	5	5	5	5	5	5	5	5	5	5	5	5	5	5	5	5	5	5	5	5	5	5	5	5	5	5	5	5
194	2024/4/22 15:28:17	78秒	微信	N/A	58.17.89.22(江西-鹰潭)	3	4	9	1	1	2	2	2	2	2	2	2	2	2	2	2	2	2	2	2	3	3	3	3	3	3	3	3	3	3	3	3	3	3	3	3	3	3
195	2024/4/22 15:29:06	174秒	微信	N/A	117.136.127.125(江西-鹰潭)	3	7	16	1	2	2	2	2	2	2	2	2	2	2	2	2	2	2	2	2	3	3	3	3	3	3	3	3	3	3	3	3	3	3	3	3	3	3
196	2024/4/22 15:52:36	101秒	微信	N/A	39.144.140.234(四川-广元)	2	14	10	1	2	3	3	3	3	3	3	3	3	3	3	3	2	2	3	2	4	4	4	4	4	4	4	4	3	2	3	4	4	4	3	3	4	4
197	2024/4/22 15:54:32	90秒	微信	N/A	39.144.142.126(四川-达州)	1	9	6	2	1	3	3	3	3	3	3	3	3	3	3	3	2	2	3	1	4	4	4	4	4	4	4	4	4	2	4	4	4	4	4	4	4	3
198	2024/4/22 15:56:25	99秒	微信	N/A	110.191.3.221(四川-成都)	1	14	13	2	1	4	4	3	4	3	4	4	4	4	4	4	3	4	3	2	4	5	5	5	5	4	4	4	4	4	4	4	4	4	4	3	4	4
199	2024/4/22 15:58:46	113秒	微信	N/A	171.218.61.201(四川-成都)	1	8	5	1	1	4	4	3	3	3	3	4	3	3	4	4	3	3	3	2	4	5	5	5	5	4	3	3	3	4	4	3	3	4	4	4	4	4
200	2024/4/22 16:00:28	75秒	微信	N/A	171.216.243.52(四川-成都)	1	10	10	2	2	4	4	4	4	3	3	3	4	4	4	3	3	4	4	3	4	4	5	5	5	4	4	3	4	4	4	3	4	4	4	4	4	4
201	2024/4/22 16:02:42	102秒	微信	N/A	39.144.142.172(四川-达州)	2	14	12	2	2	4	4	3	3	3	4	4	4	4	3	4	3	3	4	2	4	5	5	5	5	4	4	4	4	2	4	4	4	4	4	3	4	4
202	2024/4/22 16:05:20	117秒	微信	N/A	39.144.142.140(四川-达州)	2	11	8	1	1	3	3	3	3	3	3	3	3	3	3	3	3	3	3	2	4	4	4	4	4	4	4	4	4	4	4	2	2	3	4	4	4	4
203	2024/4/23 9:20:42	249秒	微信	N/A	222.197.110.42(四川-成都)	1	14	10	2	1	4	4	4	5	5	5	5	5	5	5	5	5	5	5	2	5	5	5	5	5	5	5	5	5	5	5	5	5	5	5	5	5	5
204	2024/4/23 13:52:11	255秒	微信	N/A	39.144.137.240(四川-广安)	1	14	17	2	1	3	3	3	3	3	3	2	3	5	4	4	4	5	5	4	4	4	4	5	5	5	5	5	5	5	5	5	5	5	5	5	5	5
205	2024/5/3 11:42:02	180秒	微信	N/A	171.219.7.113(四川-成都)	1	14	10	2	1	3	3	2	3	3	3	3	3	4	3	3	4	4	4	4	3	4	4	4	4	4	4	4	4	4	4	4	4	4	4	4	4	4
206	2024/5/3 11:43:40	84秒	微信	N/A	111.55.146.23(黑龙江-哈尔滨)	1	14	10	2	1	4	4	4	4	4	3	3	3	3	3	3	3	3	3	3	4	5	5	5	5	3	4	4	4	4	4	4	4	4	4	4	4	4
207	2024/5/3 11:45:49	105秒	微信	N/A	171.218.92.171(四川-成都)	1	14	12	2	2	4	4	4	4	4	4	4	4	3	3	3	3	4	3	4	5	5	5	5	5	4	4	4	4	4	4	4	4	4	4	4	4	4
208	2024/5/3 11:48:45	136秒	微信	N/A	182.146.163.156(四川-泸州)	1	3	12	4	4	5	4	5	4	3	5	5	5	5	5	4	5	5	5	4	4	4	3	5	3	3	4	3	4	4	4	5	5	4	3	4	4	5
209	2024/5/3 11:48:52	132秒	微信	N/A	171.218.1.116(四川-绵阳)	1	3	6	1	5	5	5	5	5	4	4	4	5	4	5	4	4	5	4	4	3	3	4	4	4	4	3	4	4	4	4	4	4	4	4	4	4	4
210	2024/5/3 11:49:10	116秒	微信	N/A	116.169.2.162(四川-成都)	1	14	10	2	2	4	4	4	4	4	4	4	4	4	4	4	4	4	4	4	4	4	4	5	5	4	4	4	4	2	4	4	4	4	4	4	4	4
211	2024/5/3 11:51:32	125秒	微信	N/A	182.146.163.156(四川-泸州)	1	11	8	2	2	3	3	3	3	3	4	4	4	4	4	4	3	4	4	4	4	4	4	4	4	4	4	4	4	2	4	3	3	3	3	3	3	4
212	2024/5/3 11:51:58	95秒	微信	N/A	110.191.47.37(四川-成都)	1	3	3	2	2	4	4	3	4	3	4	4	3	4	3	3	4	3	3	3	5	4	4	4	5	4	4	4	4	4	5	5	5	5	4	5	5	4
213	2024/5/3 11:53:23	224秒	微信	N/A	223.104.216.72(四川-成都)	1	8	5	2	1	2	2	2	2	3	3	3	3	3	3	3	1	1	1	1	3	3	4	4	3	3	3	3	3	3	3	3	3	3	3	3	3	3
214	2024/5/3 11:55:56	102秒	微信	N/A	39.144.140.236(四川-广元)	1	14	2	1	1	2	2	2	3	3	3	3	2	3	3	3	1	1	3	1	4	4	4	4	4	4	4	4	4	4	4	2	2	3	2	3	3	3
215	2024/4/21 19:45:12	55秒	微信	N/A	120.230.194.183(广东-韶关)	2	4	1	1	2	4	2	4	4	4	2	2	2	2	3	1	3	3	3	3	3	4	3	3	3	3	3	1	3	3	3	3	3	3	3	3	3	3
216	2024/4/21 19:46:44	74秒	微信	N/A	120.230.194.165(广东-韶关)	1	2	5	2	2	5	5	5	5	5	5	5	5	5	5	5	5	5	5	5	5	5	5	5	5	5	5	5	5	5	5	5	5	5	5	5	5	5
217	2024/4/21 19:51:02	228秒	微信	N/A	183.21.240.216(广东-韶关)	1	2	1-10	2	2	3	5	4	4	4	4	5	5	5	5	5	5	5	5	5	5	4	4	4	4	4	4	4	4	4	4	4	4	4	4	4	4	4
218	2024/4/21 19:51:28	157秒	微信	N/A	125.89.244.7(广东-韶关)	1	2	5	2	2	5	5	5	5	5	5	5	5	5	5	5	5	5	5	5	5	5	5	5	5	5	5	5	5	5	5	5	5	5	5	5	5	5
219	2024/4/22 15:28:17	78秒	微信	N/A	58.17.89.22(江西-鹰潭)	3	4	9	1	1	2	2	2	2	2	2	2	2	2	2	2	2	2	2	2	3	3	3	3	3	3	3	3	3	3	3	3	3	3	3	3	3	3
220	2024/4/22 15:29:06	174秒	微信	N/A	117.136.127.125(江西-鹰潭)	3	7	16	1	2	2	2	2	2	2	2	2	2	2	2	2	2	2	2	2	3	3	3	3	3	3	3	3	3	3	3	3	3	3	3	3	3	3
221	2024/4/22 15:56:25	99秒	微信	N/A	110.191.3.221(四川-成都)	1	14	13	2	1	4	4	3	4	3	4	4	4	4	4	4	3	4	3	2	4	5	5	5	5	4	4	4	4	4	4	4	4	4	4	3	4	4
222	2024/4/22 15:58:46	113秒	微信	N/A	171.218.61.201(四川-成都)	1	8	5	1	1	4	4	3	3	3	3	4	3	3	4	4	3	3	3	2	4	5	5	5	5	4	3	3	3	4	4	3	3	4	4	4	4	4
223	2024/4/22 16:00:28	75秒	微信	N/A	171.216.243.52(四川-成都)	1	10	10	2	2	4	4	4	4	3	3	3	4	4	4	3	3	4	4	3	4	4	5	5	5	4	4	3	4	4	4	3	4	4	4	4	4	4
224	2024/4/22 16:02:42	102秒	微信	N/A	39.144.142.172(四川-达州)	2	14	12	2	2	4	4	3	3	3	4	4	4	4	3	4	3	3	4	2	4	5	5	5	5	4	4	4	4	2	4	4	4	4	4	3	4	4
225	2024/4/22 16:05:20	117秒	微信	N/A	39.144.142.140(四川-达州)	2	11	8	1	1	3	3	3	3	3	3	3	3	3	3	3	3	3	3	2	4	4	4	4	4	4	4	4	4	4	4	2	2	3	4	4	4	4
226	2024/4/23 9:20:42	249秒	微信	N/A	222.197.110.42(四川-成都)	1	14	10	2	1	4	4	4	5	5	5	5	5	5	5	5	5	5	5	2	5	5	5	5	5	5	5	5	5	5	5	5	5	5	5	5	5	5
227	2024/4/23 13:52:11	255秒	微信	N/A	39.144.137.240(四川-广安)	1	14	17	2	1	3	3	3	3	3	3	2	3	5	4	4	4	5	5	4	4	4	4	5	5	5	5	5	5	5	5	5	5	5	5	5	5	5
228	2024/5/3 11:42:02	180秒	微信	N/A	171.219.7.113(四川-成都)	1	14	10	2	1	3	3	2	3	3	3	3	3	4	3	3	4	4	4	4	3	4	4	4	4	4	4	4	4	4	4	4	4	4	4	4	4	4
229	2024/4/22 15:29:06	174秒	微信	N/A	117.136.127.125(江西-鹰潭)	3	7	16	1	2	2	2	2	2	2	2	2	2	2	2	2	2	2	2	2	3	3	3	3	3	3	3	3	3	3	3	3	3	3	3	3	3	3
230	2024/4/22 15:52:36	101秒	微信	N/A	39.144.140.234(四川-广元)	2	14	10	1	2	3	3	3	3	3	3	3	3	3	3	3	2	2	3	2	4	4	4	4	4	4	4	4	3	2	3	4	4	4	3	3	4	4
231	2024/4/22 15:54:32	90秒	微信	N/A	39.144.142.126(四川-达州)	1	9	6	2	1	3	3	3	3	3	3	3	3	3	3	3	2	2	3	1	4	4	4	4	4	4	4	4	4	2	4	4	4	4	4	4	4	3
232	2024/4/22 15:56:25	99秒	微信	N/A	110.191.3.221(四川-成都)	1	14	13	2	1	4	4	3	4	3	4	4	4	4	4	4	3	4	3	2	4	5	5	5	5	4	4	4	4	4	4	4	4	4	4	3	4	4
233	2024/4/22 15:58:46	113秒	微信	N/A	171.218.61.201(四川-成都)	1	8	5	1	1	4	4	3	3	3	3	4	3	3	4	4	3	3	3	2	4	5	5	5	5	4	3	3	3	4	4	3	3	4	4	4	4	4
234	2024/4/22 16:00:28	75秒	微信	N/A	171.216.243.52(四川-成都)	1	10	10	2	2	4	4	4	4	3	3	3	4	4	4	3	3	4	4	3	4	4	5	5	5	4	4	3	4	4	4	3	4	4	4	4	4	4
235	2024/4/21 19:23:21	341秒	微信	N/A	124.160.248.46(浙江-杭州)	1	10	8.5	3	2	4	4	4	4	4	4	4	4	5	5	5	5	4	5	4	5	5	5	5	5	5	5	5	5	5	5	5	5	5	5	5	5	5
236	2024/4/21 19:23:51	109秒	微信	N/A	120.230.194.80(广东-韶关)	1	2	10	2	2	5	5	5	5	5	5	5	5	5	5	5	5	5	5	5	4	4	4	4	4	4	4	4	5	5	5	5	5	5	5	5	5	5
237	2024/4/21 19:28:52	158秒	微信	N/A	125.89.244.218(广东-韶关)	1	14	6	2	2	5	5	5	5	5	5	5	5	5	5	5	5	5	5	5	5	5	5	5	5	2	4	4	4	4	4	4	4	4	4	4	4	4
238	2024/4/21 19:32:36	253秒	微信	N/A	112.96.106.164(广东-广州)	1	2	6	2	2	5	5	5	5	5	5	5	5	5	5	5	5	5	5	5	5	5	5	5	5	4	4	4	4	4	4	4	4	4	4	4	4	4
239	2024/4/21 19:34:52	92秒	微信	N/A	119.2.158.206(广东-广州)	1	2	5	2	2	5	5	5	5	5	5	5	5	5	5	5	5	5	5	5	4	4	4	4	4	4	4	4	4	4	4	4	4	4	4	4	4	4
240	2024/4/21 19:36:29	151秒	微信	N/A	120.230.202.227(广东-韶关)	1	2	12	2	2	4	4	4	5	5	4	4	5	4	4	5	5	5	4	5	5	4	4	5	5	4	4	4	4	4	4	4	4	5	5	5	5	5
241	2024/4/21 19:37:23	83秒	微信	N/A	223.104.78.68(广东-广州)	1	2	5	2	2	5	5	5	5	5	5	5	5	5	5	5	5	5	5	5	5	5	5	5	5	5	5	5	5	5	5	5	5	5	5	5	5	5
242	2024/4/21 19:38:43	102秒	微信	N/A	120.235.175.231(广东-韶关)	1	2	1	2	2	5	5	5	5	5	5	5	5	5	5	5	5	5	5	5	4	4	4	4	4	5	5	5	5	5	5	5	5	5	5	5	5	5
243	2024/4/21 19:39:02	150秒	微信	N/A	223.104.74.89(广东-东莞)	1	2	2	2	2	5	5	5	5	5	5	5	5	5	5	5	5	5	5	5	5	5	5	5	5	5	5	5	5	5	5	5	5	5	5	5	5	5
244	2024/4/21 19:39:05	165秒	微信	N/A	120.230.194.91(广东-韶关)	1	2	7	2	2	5	5	5	5	5	5	5	5	5	5	5	5	5	5	5	4	4	4	4	4	4	4	4	4	4	4	4	4	4	4	4	4	4
245	2024/4/21 19:39:06	125秒	微信	N/A	112.96.64.163(广东-佛山)	1	2	6	2	2	5	5	5	5	5	5	5	5	5	5	5	5	5	5	5	5	5	5	5	5	4	4	4	4	4	4	4	4	4	4	4	4	4
246	2024/4/21 19:39:12	145秒	微信	N/A	120.230.194.68(广东-韶关)	1	2	10	2	2	5	5	5	5	5	5	5	5	5	5	5	5	5	5	5	4	4	4	4	4	4	4	4	4	4	4	4	4	4	4	4	4	4
247	2024/4/21 19:39:23	145秒	微信	N/A	27.43.120.100(广东-韶关)	1	2	5	2	2	5	5	5	5	5	5	5	5	5	5	5	5	5	5	5	4	4	4	4	4	4	4	4	4	4	4	4	4	4	4	4	4	4
248	2024/4/21 19:39:48	175秒	微信	N/A	122.138.84.91(吉林-通化)	1	3	1	2	1	3	3	3	3	3	3	3	3	3	3	3	3	3	3	3	4	4	4	4	4	4	4	4	4	4	4	4	4	4	4	4	4	4
249	2024/4/21 19:40:10	227秒	微信	N/A	27.43.120.187(广东-韶关)	1	2	6	2	2	5	5	5	5	5	5	5	5	5	5	5	5	5	5	5	4	4	4	4	4	4	4	4	4	4	4	4	4	4	4	4	4	4
250	2024/4/21 19:40:29	75秒	微信	N/A	119.2.152.254(广东-广州)	1	2	8	2	2	5	5	5	5	5	5	5	5	5	5	5	5	5	5	5	5	5	5	5	5	5	5	5	5	5	5	5	5	5	5	5	5	5
251	2024/4/21 19:41:24	99秒	微信	N/A	119.2.150.100(广东-广州)	1	2	6	2	2	5	5	5	5	5	5	5	5	5	5	5	5	5	5	5	5	5	5	5	5	5	5	5	5	5	5	5	5	5	5	5	5	5
252	2024/4/21 19:42:22	118秒	微信	N/A	125.89.246.128(广东-韶关)	1	2	10	2	2	4	4	4	4	4	4	4	4	4	4	4	4	4	4	5	4	5	4	4	4	4	5	4	5	4	4	4	5	5	4	5	4	5
253	2024/4/21 19:42:36	115秒	微信	N/A	27.43.120.187(广东-韶关)	1	2	6	2	2	5	5	5	5	5	5	5	5	5	5	5	5	5	5	5	4	4	4	4	4	4	4	4	4	4	4	4	4	4	4	4	4	4
254	2024/4/21 19:42:49	142秒	微信	N/A	183.46.40.49(广东-汕头)	4	1	3	2	2	3	3	3	3	3	3	3	3	3	3	3	3	3	3	3	4	4	4	4	4	3	3	3	3	3	3	3	3	3	3	3	3	3
255	2024/4/21 19:43:10	175秒	微信	N/A	183.21.230.195(广东-韶关)	1	2	6	2	5	5	5	5	5	5	5	5	5	5	5	5	5	5	5	5	5	5	5	5	5	5	5	5	5	5	5	5	5	5	5	5	5	5
256	2024/4/21 19:43:18	96秒	微信	N/A	119.2.159.39(广东-广州)	1	2	6	2	2	5	5	5	5	5	5	5	5	5	5	5	5	5	5	5	5	5	5	5	5	4	4	4	4	4	4	4	4	4	4	4	4	4
257	2024/4/21 19:44:01	69秒	微信	N/A	120.230.194.183(广东-韶关)	1	1	5	2	2	1	1	5	1	5	5	5	4	2	4	2	2	2	2	2	4	4	3	4	2	3	3	3	3	3	3	3	3	3	3	3	3	3
258	2024/4/22 10:47:30	116秒	微信	N/A	58.17.89.22(江西-鹰潭)	3	4	5年	2	2	1	2	2	2	2	2	2	2	2	2	2	2	2	2	2	4	4	4	4	4	2	2	2	1	4	4	4	5	4	2	5	4	2
259	2024/4/22 15:28:17	78秒	微信	N/A	58.17.89.22(江西-鹰潭)	3	4	9	1	1	2	2	2	2	2	2	2	2	2	2	2	2	2	2	2	3	3	3	3	3	3	3	3	3	3	3	3	3	3	3	3	3	3
260	2024/4/22 15:29:06	174秒	微信	N/A	117.136.127.125(江西-鹰潭)	3	7	16	1	2	2	2	2	2	2	2	2	2	2	2	2	2	2	2	2	3	3	3	3	3	3	3	3	3	3	3	3	3	3	3	3	3	3
261	2024/4/22 15:52:36	101秒	微信	N/A	39.144.140.234(四川-广元)	2	14	10	1	2	3	3	3	3	3	3	3	3	3	3	3	2	2	3	2	4	4	4	4	4	4	4	4	3	2	3	4	4	4	3	3	4	4
262	2024/4/22 15:54:32	90秒	微信	N/A	39.144.142.126(四川-达州)	1	9	6	2	1	3	3	3	3	3	3	3	3	3	3	3	2	2	3	1	4	4	4	4	4	4	4	4	4	2	4	4	4	4	4	4	4	3
263	2024/4/22 15:56:25	99秒	微信	N/A	110.191.3.221(四川-成都)	1	14	13	2	1	4	4	3	4	3	4	4	4	4	4	4	3	4	3	2	4	5	5	5	5	4	4	4	4	4	4	4	4	4	4	3	4	4
264	2024/4/22 15:58:46	113秒	微信	N/A	171.218.61.201(四川-成都)	1	8	5	1	1	4	4	3	3	3	3	4	3	3	4	4	3	3	3	2	4	5	5	5	5	4	3	3	3	4	4	3	3	4	4	4	4	4
265	2024/4/22 16:00:28	75秒	微信	N/A	171.216.243.52(四川-成都)	1	10	10	2	2	4	4	4	4	3	3	3	4	4	4	3	3	4	4	3	4	4	5	5	5	4	4	3	4	4	4	3	4	4	4	4	4	4
266	2024/4/21 22:22:05	78秒	微信	N/A	119.2.145.62(广东-广州)	1	2	2	2	2	5	5	5	5	5	3	5	5	5	5	5	5	5	5	5	5	5	5	5	5	5	5	5	5	5	5	5	4	4	4	4	4	4
267	2024/4/21 22:23:09	129秒	微信	N/A	120.230.194.128(广东-韶关)	1	2	9	2	2	5	5	5	5	5	5	5	5	5	5	5	5	5	5	5	5	5	5	5	5	4	4	4	4	4	4	4	4	4	4	4	4	4
268	2024/4/21 22:30:12	161秒	微信	N/A	183.21.240.115(广东-韶关)	1	2	1	2	2	5	5	5	5	5	5	5	5	5	5	5	5	5	5	5	4	4	4	4	4	4	4	4	4	4	4	4	4	4	4	4	4	4
269	2024/4/22 5:57:05	110秒	微信	N/A	111.72.250.127(江西-鹰潭)	3	2	9	2	2	3	3	3	3	3	3	3	3	3	3	3	3	3	3	3	4	4	4	4	4	3	4	4	4	4	5	4	4	4	4	4	4	4
270	2024/4/22 6:18:54	129秒	微信	N/A	180.98.214.18(江苏-苏州)	1	2	20	4	4	5	5	5	5	5	5	5	5	5	5	5	5	5	5	5	5	5	5	5	5	5	5	5	5	5	5	5	5	5	5	5	5	5
271	2024/4/22 8:18:14	67秒	微信	N/A	58.17.89.22(江西-鹰潭)	3	4	5	1	2	2	2	2	2	2	2	2	2	2	2	2	2	2	2	2	3	3	3	3	3	3	3	3	3	3	3	3	3	3	3	3	3	3
272	2024/4/22 10:46:49	154秒	微信	N/A	58.17.89.22(江西-鹰潭)	4	4	3	1	1	2	2	2	2	2	2	2	2	2	2	2	2	2	2	2	3	3	3	3	3	3	3	3	3	3	3	3	3	3	3	3	3	3
273	2024/4/22 10:47:30	116秒	微信	N/A	58.17.89.22(江西-鹰潭)	3	4	5年	2	2	1	2	2	2	2	2	2	2	2	2	2	2	2	2	2	4	4	4	4	4	2	2	2	1	4	4	4	5	4	2	5	4	2
274	2024/4/22 15:28:17	78秒	微信	N/A	58.17.89.22(江西-鹰潭)	3	4	9	1	1	2	2	2	2	2	2	2	2	2	2	2	2	2	2	2	3	3	3	3	3	3	3	3	3	3	3	3	3	3	3	3	3	3
275	2024/4/22 15:29:06	174秒	微信	N/A	117.136.127.125(江西-鹰潭)	3	7	16	1	2	2	2	2	2	2	2	2	2	2	2	2	2	2	2	2	3	3	3	3	3	3	3	3	3	3	3	3	3	3	3	3	3	3
276	2024/4/22 15:52:36	101秒	微信	N/A	39.144.140.234(四川-广元)	2	14	10	1	2	3	3	3	3	3	3	3	3	3	3	3	2	2	3	2	4	4	4	4	4	4	4	4	3	2	3	4	4	4	3	3	4	4
277	2024/4/22 15:54:32	90秒	微信	N/A	39.144.142.126(四川-达州)	1	9	6	2	1	3	3	3	3	3	3	3	3	3	3	3	2	2	3	1	4	4	4	4	4	4	4	4	4	2	4	4	4	4	4	4	4	3
278	2024/4/22 15:56:25	99秒	微信	N/A	110.191.3.221(四川-成都)	1	14	13	2	1	4	4	3	4	3	4	4	4	4	4	4	3	4	3	2	4	5	5	5	5	4	4	4	4	4	4	4	4	4	4	3	4	4
279	2024/4/22 15:58:46	113秒	微信	N/A	171.218.61.201(四川-成都)	1	8	5	1	1	4	4	3	3	3	3	4	3	3	4	4	3	3	3	2	4	5	5	5	5	4	3	3	3	4	4	3	3	4	4	4	4	4
280	2024/4/22 16:00:28	75秒	微信	N/A	171.216.243.52(四川-成都)	1	10	10	2	2	4	4	4	4	3	3	3	4	4	4	3	3	4	4	3	4	4	5	5	5	4	4	3	4	4	4	3	4	4	4	4	4	4
281	2024/4/22 16:02:42	102秒	微信	N/A	39.144.142.172(四川-达州)	2	14	12	2	2	4	4	3	3	3	4	4	4	4	3	4	3	3	4	2	4	5	5	5	5	4	4	4	4	2	4	4	4	4	4	3	4	4
282	2024/4/22 16:05:20	117秒	微信	N/A	39.144.142.140(四川-达州)	2	11	8	1	1	3	3	3	3	3	3	3	3	3	3	3	3	3	3	2	4	4	4	4	4	4	4	4	4	4	4	2	2	3	4	4	4	4
283	2024/4/23 9:20:42	249秒	微信	N/A	222.197.110.42(四川-成都)	1	14	10	2	1	4	4	4	5	5	5	5	5	5	5	5	5	5	5	2	5	5	5	5	5	5	5	5	5	5	5	5	5	5	5	5	5	5
284	2024/4/23 13:52:11	255秒	微信	N/A	39.144.137.240(四川-广安)	1	14	17	2	1	3	3	3	3	3	3	2	3	5	4	4	4	5	5	4	4	4	4	5	5	5	5	5	5	5	5	5	5	5	5	5	5	5
285	2024/5/3 11:42:02	180秒	微信	N/A	171.219.7.113(四川-成都)	1	14	10	2	1	3	3	2	3	3	3	3	3	4	3	3	4	4	4	4	3	4	4	4	4	4	4	4	4	4	4	4	4	4	4	4	4	4
286	2024/5/3 11:43:40	84秒	微信	N/A	111.55.146.23(黑龙江-哈尔滨)	1	14	10	2	1	4	4	4	4	4	3	3	3	3	3	3	3	3	3	3	4	5	5	5	5	3	4	4	4	4	4	4	4	4	4	4	4	4
287	2024/5/3 11:45:49	105秒	微信	N/A	171.218.92.171(四川-成都)	1	14	12	2	2	4	4	4	4	4	4	4	4	3	3	3	3	4	3	4	5	5	5	5	5	4	4	4	4	4	4	4	4	4	4	4	4	4
288	2024/5/3 11:48:45	136秒	微信	N/A	182.146.163.156(四川-泸州)	1	3	12	4	4	5	4	5	4	3	5	5	5	5	5	4	5	5	5	4	4	4	3	5	3	3	4	3	4	4	4	5	5	4	3	4	4	5
289	2024/5/3 11:48:52	132秒	微信	N/A	171.218.1.116(四川-绵阳)	1	3	6	1	5	5	5	5	5	4	4	4	5	4	5	4	4	5	4	4	3	3	4	4	4	4	3	4	4	4	4	4	4	4	4	4	4	4
290	2024/5/3 11:49:10	116秒	微信	N/A	116.169.2.162(四川-成都)	1	14	10	2	2	4	4	4	4	4	4	4	4	4	4	4	4	4	4	4	4	4	4	5	5	4	4	4	4	2	4	4	4	4	4	4	4	4
291	2024/5/3 11:51:32	125秒	微信	N/A	182.146.163.156(四川-泸州)	1	11	8	2	2	3	3	3	3	3	4	4	4	4	4	4	3	4	4	4	4	4	4	4	4	4	4	4	4	2	4	3	3	3	3	3	3	4
292	2024/5/3 11:51:58	95秒	微信	N/A	110.191.47.37(四川-成都)	1	3	3	2	2	4	4	3	4	3	4	4	3	4	3	3	4	3	3	3	5	4	4	4	5	4	4	4	4	4	5	5	5	5	4	5	5	4
293	2024/4/22 10:46:49	154秒	微信	N/A	58.17.89.22(江西-鹰潭)	4	4	3	1	1	2	2	2	2	2	2	2	2	2	2	2	2	2	2	2	3	3	3	3	3	3	3	3	3	3	3	3	3	3	3	3	3	3
294	2024/4/22 10:47:30	116秒	微信	N/A	58.17.89.22(江西-鹰潭)	3	4	5年	2	2	1	2	2	2	2	2	2	2	2	2	2	2	2	2	2	4	4	4	4	4	2	2	2	1	4	4	4	5	4	2	5	4	2
295	2024/4/22 15:28:17	78秒	微信	N/A	58.17.89.22(江西-鹰潭)	3	4	9	1	1	2	2	2	2	2	2	2	2	2	2	2	2	2	2	2	3	3	3	3	3	3	3	3	3	3	3	3	3	3	3	3	3	3
